# Supplementary material for: Neurofunctional underpinnings of individual differences in visual episodic memory performance
Source: Nat Commun. 2023 Sep 14;14:5694. doi: 10.1038/s41467-023-41380-w (PMC10502056; doi:10.1038/s41467-023-41380-w)
Supplement: Supplementary file 4 — Source Data [file 41467_2023_41380_MOESM4_ESM.xlsx]

## Sheet: SourceData_Fig.1
Age
21
25
30
38
50
14
29
10
29
39
37
34
38
22
26
32
37
35
35
34
31
19
24
34
38
35
28
25
24
29
29
35
30
19
28
31
30
42
25
25
19
23
38
32
19
28
16
31
25
42
15
27
43
18
27
18
27
9
30
34
25
34
28
36
28
21
44
33
32
29
21
24
31
32
37
22
37
37
27
31
36
36
21
30
18
25
33
22
40
41
20
29
33
30
33
45
31
39
41
27
35
34
25
34
40
32
36
26
28
25
15
35
31
25
24
46
36
19
40
42
26
16
23
40
28
19
31
22
35
24
28
17
28
17
14
31
27
13
24
45
27
22
41
39
36
27
15
25
36
12
17
27
31
23
30
22
30
24
31
41
33
29
13
26
17
35
25
36
29
26
35
32
22
25
25
27
38
40
32
21
28
21
34
33
36
45
35
44
23
27
27
31
22
21
28
28
22
13
25
29
43
34
18
39
42
34
36
39
28
47
31
35
28
30
16
43
25
21
36
29
24
27
38
26
30
27
18
23
43
30
23
26
20
29
31
27
41
35
22
37
14
39
26
28
37
30
31
34
23
32
23
39
34
22
40
28
17
26
14
24
27
41
24
32
19
28
18
29
19
34
24
18
24
41
38
30
5
24
24
40
28
14
30
36
29
24
27
31
34
29
31
29
25
29
42
32
45
37
33
26
37
38
39
37
18
30
30
34
32
25
23
27
29
18
21
36
35
27
30
33
27
22
34
33
28
31
29
35
14
35
23
37
23
29
35
29
21
28
28
31
31
14
27
22
34
19
29
24
45
35
32
51
38
25
19
44
19
24
37
37
38
33
32
31
13
42
28
24
24
34
30
23
45
21
24
33
14
36
34
26
28
24
22
30
43
25
32
43
32
28
35
22
20
24
22
29
27
12
31
22
29
25
32
25
13
22
28
34
40
27
39
17
34
24
40
17
45
33
43
29
30
40
30
48
29
22
27
33
23
32
38
22
24
25
45
15
23
25
35
43
34
42
48
23
50
44
22
24
19
32
41
27
33
34
28
31
26
28
43
39
40
25
32
35
21
40
39
20
21
32
47
31
32
31
28
30
41
41
42
27
28
45
44
43
26
40
39
15
30
20
31
29
35
33
43
37
23
23
21
40
42
32
37
35
36
29
25
26
32
36
33
25
23
38
21
36
26
32
24
31
37
36
15
32
26
23
45
35
51
35
26
10
30
34
32
44
39
40
25
26
31
28
25
19
29
29
25
41
50
38
22
26
43
25
36
38
26
28
40
34
24
26
35
43
36
38
33
22
42
16
18
18
19
45
30
14
26
29
34
27
35
19
36
24
13
36
34
37
39
24
28
31
26
24
46
27
31
24
35
32
24
38
30
32
42
43
30
28
32
33
36
25
24
33
33
34
25
18
27
32
22
31
37
50
22
31
45
15
30
42
38
16
26
24
20
34
28
31
27
39
32
26
35
24
26
21
40
27
31
22
41
34
41
34
23
24
25
32
36
35
13
38
45
8
21
28
42
26
28
36
6
31
35
31
40
24
27
35
30
37
41
37
29
42
41
14
30
21
32
36
33
25
28
26
45
42
29
22
33
20
20
33
35
31
31
31
51
35
39
33
40
34
39
38
28
44
21
29
41
29
27
21
33
21
31
25
33
36
40
32
34
27
33
32
25
42
43
33
27
46
28
25
33
38
19
33
38
42
22
50
23
37
54
39
40
46
48
20
28
31
22
28
40
21
30
39
40
48
47
44
41
26
27
35
32
27
29
30
21
21
28
25
34
53
28
28
37
41
17
26
25
41
40
33
21
45
38
37
41
30
33
20
38
47
36
33
35
22
27
14
35
24
31
23
54
28
26
32
32
35
37
38
32
29
32
31
36
36
34
35
29
34
27
40
37
20
45
24
18
47
46
38
36
39
41
51
38
40
29
36
33
42
20
32
30
41
39
29
42
37
36
42
36
34
32
24
31
17
35
21
32
26
31
38
26
45
15
29
18
36
47
29
33
23
35
29
32
33
15
25
34
47
35
37
45
46
25
38
42
35
31
38
26
15
28
36
33
25
31
31
15
21
30
35
33
38
23
38
39
23
33
24
35
21
39
40
28
23
24
23
42
19
22
36
25
23
19
32
29
32
21
26
25
55
27
32
30
29
28
38
37
29
49
39
23
13
37
29
19
41
36
34
28
32
38
19
32
37
42
20
27
28
36
49
39
26
31
38
35
40
34
28
35
38
21
34
32
35
34
37
35
29
30
36
27
20
28
25
35
6
35
25
20
36
26
25
25
28
48
28
40
29
21
36
44
19
26
39
35
38
34
20
20
33
20
28
21
48
30
32
38
26
30
20
30
20
33
40
23
13
45
19
32
38
36
21
39
35
36
33
35
41
43
45
32
50
34
41
47
33
40
30
18
37
39
40
45
35
51
22
39
42
40
41
20
42
33
47
35
12
36
31
35
35
41
23
34
44
31
33
24
32
35
29
51
46
28
28
33
19
30
16
36
30
38
21
22
25
28
31
20
17
27
34
45
26
24
37
32
17
45
23
31
25
25
45
49
29
37
19
19
26
36
34
18
25
39
26
26
22
36
19
23
36
19
31
31
33
40
26
22
20
37
25
20
40
15
46
29
33
28
31
19
15
35
44
29
32
37
21
39
32
29
25
39
33
29
35
33
14
26
28
12
31
25
27
46
23
19
23
20
22
13
38
41
32
36
28
42
27
22
24
40
22
41
23
24
35
35
40
26
33
20
35
34
39
17
35
30
37
46
43
46
30
26
16
27
43
48
31
26
32
18
27
31
29
30
28
31
27
30
25
43
36
39
29
38
32
26
31
22
31
26
33
28
30
27
28
46
29
32
34
35
37
11
43
34
49
29
30
31
26
25
37
42
22
35
36
22
50
14
27
38
39
27
31
22
37
30
26
43
38
39
41
26
29
32
48
33
48
38
35
45
24
30
22
38
30
39
29
29
36
32
31
21
31
35
39
40
29
40
30
19
25
47
31
28
24
27
44
38
35
20
29
16
37
29
32
44
44
28
44
31
20
40
32
37
46
38
30
32
35
28
41
32
40
35
20
35
33
29
32
36
38
43
43
7
17
35
36
30
37
39
10
32
23
22
37
29
34
20
31
36
33
30
29
19
34
35
27
33
19
30
36
41
29
25
41
26
28
37
37
26
21
24
49
33
20
31
38
31
34
37
29
18
24
30
28
36
32
27
26
37
36
25
32
23
21
29
37
15
27
25
25
38
18
39
26
40
27
32
36
28
38
34
41
29
38
26
24
39
36
35
26
47
34
42
48
17
27
37
54
20
37
34
46
37
31
17
37
35
27
33
20
35
28
23
26
21
15
44
35
29
27
28
29
25
28
39
34
34
40
36
47
24
30
43
37

## Sheet: SourceData_Fig.5
right hippocampus				OFC				left hippocampus				PCC
sample size	sample_idx	effect size		sample size	sample_idx	effect size		sample size	sample_idx	effect size		sample size	sample_idx	effect size
26	1	0.214273		26	1	0.171494		26	1	-0.00453512		26	1	0.080234
38	2	0.0512899		38	2	0.10785		38	2	0.040349		38	2	0.142833
55	3	0.0150152		55	3	0.125239		55	3	-0.12586		55	3	0.225796
78	4	0.0729984		78	4	-0.0726485		78	4	0.137942		78	4	0.256229
113	5	0.183596		113	5	0.327237		113	5	0.304382		113	5	0.287988
162	6	0.116778		162	6	0.241203		162	6	0.13199		162	6	0.205938
234	7	0.254945		234	7	0.165711		234	7	0.1429		234	7	0.123773
336	8	0.0820122		336	8	0.103032		336	8	0.195477		336	8	0.258285
483	9	0.210685		483	9	0.0859087		483	9	0.209649		483	9	0.19791
695	10	0.149575		695	10	0.17531		695	10	0.148396		695	10	0.148402
1000	11	0.187554		1000	11	0.199563		1000	11	0.201966		1000	11	0.185953
26	12	-0.117236		26	12	0.321344		26	12	-0.0253797		26	12	0.135012
38	13	0.286865		38	13	0.121021		38	13	0.137693		38	13	0.61718
55	14	0.341165		55	14	0.223784		55	14	0.258315		55	14	0.387295
78	15	0.20762		78	15	0.276021		78	15	0.34244		78	15	0.0971357
113	16	0.0682245		113	16	0.382902		113	16	0.322872		113	16	0.31531
162	17	0.201866		162	17	0.036604		162	17	0.241091		162	17	0.0557065
234	18	0.162901		234	18	0.193251		234	18	0.123911		234	18	0.246414
336	19	0.144457		336	19	0.161231		336	19	0.135758		336	19	0.200671
483	20	0.172185		483	20	0.11798		483	20	0.19506		483	20	0.203956
695	21	0.133721		695	21	0.139009		695	21	0.155077		695	21	0.190474
1000	22	0.172266		1000	22	0.205311		1000	22	0.21189		1000	22	0.182667
26	23	0.12089		26	23	0.275935		26	23	0.218422		26	23	0.409479
38	24	-0.112367		38	24	0.266457		38	24	0.190369		38	24	0.158068
55	25	-0.0370141		55	25	0.191863		55	25	0.287315		55	25	0.131796
78	26	0.17981		78	26	0.218441		78	26	0.309536		78	26	0.195479
113	27	0.283269		113	27	0.142086		113	27	0.136548		113	27	0.146708
162	28	0.191807		162	28	0.205381		162	28	0.204433		162	28	0.079756
234	29	0.0820074		234	29	0.253009		234	29	0.252938		234	29	0.222358
336	30	0.183643		336	30	0.197275		336	30	0.189498		336	30	0.108132
483	31	0.154005		483	31	0.165811		483	31	0.238858		483	31	0.171273
695	32	0.155211		695	32	0.156893		695	32	0.198329		695	32	0.175098
1000	33	0.17887		1000	33	0.152787		1000	33	0.157054		1000	33	0.159624
26	34	0.0138062		26	34	-0.0208165		26	34	0.479524		26	34	0.154302
38	35	0.0783818		38	35	0.15917		38	35	0.0559907		38	35	0.142668
55	36	0.181805		55	36	0.0301338		55	36	0.304775		55	36	0.271396
78	37	0.275453		78	37	0.168982		78	37	0.160467		78	37	0.234899
113	38	0.0331781		113	38	0.396938		113	38	0.220379		113	38	-0.076659
162	39	0.169455		162	39	0.174063		162	39	0.0586623		162	39	0.17678
234	40	0.173373		234	40	0.10044		234	40	0.267936		234	40	0.277594
336	41	0.208643		336	41	0.165397		336	41	0.176708		336	41	0.222302
483	42	0.127549		483	42	0.157823		483	42	0.221133		483	42	0.176731
695	43	0.166648		695	43	0.176566		695	43	0.184388		695	43	0.16277
1000	44	0.131675		1000	44	0.175853		1000	44	0.190447		1000	44	0.209129
26	45	0.0690462		26	45	0.18678		26	45	0.0179593		26	45	-0.0567603
38	46	0.224093		38	46	0.267163		38	46	-0.132468		38	46	-0.0259338
55	47	0.0761877		55	47	-0.0320255		55	47	0.182732		55	47	0.234365
78	48	0.173884		78	48	0.0689917		78	48	0.210146		78	48	-0.0237686
113	49	0.146366		113	49	0.238007		113	49	-0.0547353		113	49	0.0579911
162	50	0.147317		162	50	0.167183		162	50	0.111949		162	50	0.304194
234	51	0.10445		234	51	0.265196		234	51	0.147735		234	51	0.157065
336	52	0.093495		336	52	0.150417		336	52	0.268517		336	52	0.267858
483	53	0.167012		483	53	0.192084		483	53	0.137896		483	53	0.175551
695	54	0.15679		695	54	0.163849		695	54	0.138222		695	54	0.219149
1000	55	0.151043		1000	55	0.170829		1000	55	0.188768		1000	55	0.168938
26	56	0.360038		26	56	0.105986		26	56	-0.0382913		26	56	0.10196
38	57	0.463605		38	57	-0.220051		38	57	0.275249		38	57	0.215224
55	58	0.156351		55	58	-0.0014715		55	58	0.0958013		55	58	0.127431
78	59	0.374431		78	59	0.158052		78	59	0.236209		78	59	0.311009
113	60	0.440129		113	60	0.131488		113	60	0.418137		113	60	0.0296934
162	61	0.192164		162	61	0.181865		162	61	0.283719		162	61	0.189161
234	62	0.161763		234	62	0.164435		234	62	0.263657		234	62	0.13155
336	63	0.235602		336	63	0.171276		336	63	0.228561		336	63	0.245431
483	64	0.130379		483	64	0.216696		483	64	0.183267		483	64	0.19196
695	65	0.129308		695	65	0.186465		695	65	0.193201		695	65	0.188413
1000	66	0.119859		1000	66	0.155988		1000	66	0.188344		1000	66	0.220084
26	67	-0.078613		26	67	0.147179		26	67	0.4159		26	67	0.483325
38	68	-0.0994354		38	68	0.200149		38	68	0.330824		38	68	0.179559
55	69	0.202513		55	69	0.102832		55	69	0.0389228		55	69	0.229182
78	70	0.131198		78	70	0.438529		78	70	0.158202		78	70	0.380614
113	71	0.0504674		113	71	0.14962		113	71	0.0773509		113	71	0.300805
162	72	0.0585748		162	72	0.102478		162	72	0.030014		162	72	0.0696603
234	73	0.223269		234	73	0.179862		234	73	0.0996499		234	73	0.208254
336	74	0.16368		336	74	0.188928		336	74	0.112161		336	74	0.213427
483	75	0.15352		483	75	0.146499		483	75	0.19372		483	75	0.146338
695	76	0.207836		695	76	0.135191		695	76	0.178248		695	76	0.183365
1000	77	0.102329		1000	77	0.160182		1000	77	0.186903		1000	77	0.179998
26	78	0.269213		26	78	-0.276702		26	78	0.0165805		26	78	0.157323
38	79	0.102365		38	79	0.321212		38	79	0.151581		38	79	0.197093
55	80	0.109698		55	80	0.154561		55	80	0.00766673		55	80	0.0484122
78	81	0.200999		78	81	0.284736		78	81	0.235559		78	81	0.154496
113	82	0.175755		113	82	0.0974548		113	82	0.200877		113	82	0.163943
162	83	0.219823		162	83	0.216628		162	83	0.153751		162	83	0.0386087
234	84	0.267017		234	84	0.143844		234	84	0.227538		234	84	0.242248
336	85	0.239193		336	85	0.181651		336	85	0.20739		336	85	0.224256
483	86	0.115162		483	86	0.148699		483	86	0.189508		483	86	0.252746
695	87	0.124532		695	87	0.145033		695	87	0.121388		695	87	0.125965
1000	88	0.138394		1000	88	0.141472		1000	88	0.184604		1000	88	0.175481
26	89	0.198731		26	89	0.656267		26	89	-0.0810634		26	89	0.412061
38	90	0.314073		38	90	0.0205392		38	90	0.257967		38	90	0.185936
55	91	-0.14177		55	91	0.23986		55	91	0.0784142		55	91	0.0310692
78	92	0.030417		78	92	0.111815		78	92	0.234426		78	92	0.301683
113	93	0.183851		113	93	0.219137		113	93	0.0715907		113	93	0.235104
162	94	0.120725		162	94	0.125179		162	94	0.13928		162	94	0.271821
234	95	0.339592		234	95	0.205219		234	95	0.0813971		234	95	0.116373
336	96	0.145864		336	96	0.0896126		336	96	0.147189		336	96	0.0992923
483	97	0.179457		483	97	0.1494		483	97	0.213048		483	97	0.240479
695	98	0.1712		695	98	0.166631		695	98	0.179117		695	98	0.136551
1000	99	0.142797		1000	99	0.170225		1000	99	0.192726		1000	99	0.209193
26	100	0.433674		26	100	0.332109		26	100	0.526072		26	100	0.464325
38	101	0.321784		38	101	-0.13811		38	101	0.091382		38	101	-0.194989
55	102	0.215886		55	102	0.220768		55	102	0.428073		55	102	0.0866108
78	103	0.188603		78	103	0.151422		78	103	-0.00687259		78	103	0.173115
113	104	0.142429		113	104	0.312732		113	104	0.0542935		113	104	0.306369
162	105	0.100272		162	105	0.116522		162	105	0.127089		162	105	0.235488
234	106	0.242862		234	106	0.198626		234	106	0.17286		234	106	0.185601
336	107	0.144398		336	107	0.191885		336	107	0.224288		336	107	0.139835
483	108	0.143846		483	108	0.115065		483	108	0.205171		483	108	0.146808
695	109	0.188886		695	109	0.224237		695	109	0.214376		695	109	0.206282
1000	110	0.158961		1000	110	0.162965		1000	110	0.161084		1000	110	0.174822
26	111	0.27749		26	111	0.478595		26	111	0.53		26	111	0.483705
38	112	0.385824		38	112	-0.226839		38	112	0.209451		38	112	-0.00201703
55	113	0.140767		55	113	0.341619		55	113	0.253084		55	113	0.225731
78	114	0.270509		78	114	0.162264		78	114	0.191496		78	114	0.291108
113	115	0.0573309		113	115	0.199774		113	115	0.44485		113	115	0.140788
162	116	0.086382		162	116	0.1377		162	116	0.286635		162	116	0.28198
234	117	0.184891		234	117	0.162015		234	117	0.168674		234	117	0.18731
336	118	0.144626		336	118	0.107932		336	118	0.190643		336	118	0.235625
483	119	0.169542		483	119	0.145091		483	119	0.190567		483	119	0.177345
695	120	0.160114		695	120	0.194042		695	120	0.142866		695	120	0.121766
1000	121	0.156697		1000	121	0.177246		1000	121	0.199345		1000	121	0.13777
26	122	0.043215		26	122	0.437892		26	122	0.0569511		26	122	0.382445
38	123	0.0234453		38	123	0.0877911		38	123	0.235311		38	123	0.28807
55	124	0.350134		55	124	0.0868116		55	124	0.385749		55	124	0.306388
78	125	0.242194		78	125	0.0174813		78	125	0.21088		78	125	0.255702
113	126	0.0426993		113	126	0.295514		113	126	0.193946		113	126	0.283765
162	127	-0.061393		162	127	0.0835746		162	127	0.209962		162	127	0.0967325
234	128	0.19294		234	128	0.132168		234	128	0.176824		234	128	0.208239
336	129	0.249621		336	129	0.117795		336	129	0.150249		336	129	0.0788676
483	130	0.12123		483	130	0.120367		483	130	0.174362		483	130	0.229896
695	131	0.186756		695	131	0.159697		695	131	0.200917		695	131	0.205693
1000	132	0.165276		1000	132	0.166243		1000	132	0.166316		1000	132	0.169128
26	133	-0.317073		26	133	0.246294		26	133	0.34479		26	133	0.039211
38	134	0.0549991		38	134	0.0289873		38	134	0.112167		38	134	0.135949
55	135	0.0566215		55	135	0.267512		55	135	0.0289087		55	135	0.294973
78	136	0.295503		78	136	0.102778		78	136	0.337818		78	136	0.255332
113	137	0.188324		113	137	0.360607		113	137	0.265812		113	137	0.263961
162	138	0.173371		162	138	0.211054		162	138	0.102051		162	138	0.172802
234	139	0.232753		234	139	0.104199		234	139	0.228798		234	139	0.0780588
336	140	0.17364		336	140	0.167419		336	140	0.234286		336	140	0.127617
483	141	0.170507		483	141	0.122668		483	141	0.226433		483	141	0.198667
695	142	0.188534		695	142	0.207604		695	142	0.172756		695	142	0.157087
1000	143	0.164168		1000	143	0.166252		1000	143	0.193886		1000	143	0.196802
26	144	0.0748616		26	144	0.581449		26	144	-0.0364306		26	144	0.30155
38	145	0.0635073		38	145	0.140169		38	145	0.309278		38	145	0.194278
55	146	0.158201		55	146	0.207244		55	146	0.227403		55	146	0.126559
78	147	0.0889514		78	147	0.169582		78	147	0.278728		78	147	0.0759861
113	148	0.135853		113	148	0.334826		113	148	0.248528		113	148	0.12121
162	149	-0.058646		162	149	0.146468		162	149	0.242875		162	149	0.289778
234	150	0.187734		234	150	0.174159		234	150	0.0539907		234	150	0.29428
336	151	0.155272		336	151	0.231617		336	151	0.162689		336	151	0.18483
483	152	0.163003		483	152	0.152527		483	152	0.157266		483	152	0.205768
695	153	0.139327		695	153	0.143526		695	153	0.192831		695	153	0.152924
1000	154	0.155339		1000	154	0.141618		1000	154	0.157267		1000	154	0.184887
26	155	0.372634		26	155	0.031459		26	155	0.47339		26	155	0.261499
38	156	0.125808		38	156	0.0304135		38	156	0.296231		38	156	0.165224
55	157	-0.273842		55	157	0.217498		55	157	0.190197		55	157	0.349213
78	158	0.205318		78	158	0.195513		78	158	0.261315		78	158	0.0994876
113	159	0.162548		113	159	0.0456464		113	159	0.164689		113	159	0.0556357
162	160	0.127056		162	160	0.14564		162	160	0.0390038		162	160	0.236021
234	161	0.215987		234	161	0.129171		234	161	0.164586		234	161	0.0276846
336	162	0.190163		336	162	0.076557		336	162	0.252415		336	162	0.170187
483	163	0.058511		483	163	0.128121		483	163	0.144555		483	163	0.246202
695	164	0.193984		695	164	0.158352		695	164	0.171892		695	164	0.172781
1000	165	0.168474		1000	165	0.158223		1000	165	0.195676		1000	165	0.177124
26	166	-0.0653964		26	166	0.539424		26	166	0.297834		26	166	0.411289
38	167	0.255936		38	167	-0.00420552		38	167	0.435403		38	167	-0.0231894
55	168	0.250884		55	168	0.45276		55	168	0.194417		55	168	0.123215
78	169	-0.0553436		78	169	0.0194866		78	169	0.276677		78	169	0.0986613
113	170	0.200254		113	170	0.0486691		113	170	0.186896		113	170	0.238578
162	171	0.259666		162	171	0.248744		162	171	0.272085		162	171	0.0722374
234	172	0.0741767		234	172	0.144627		234	172	0.148496		234	172	0.0958711
336	173	0.18572		336	173	0.17531		336	173	0.253828		336	173	0.139448
483	174	0.147397		483	174	0.229628		483	174	0.166863		483	174	0.192366
695	175	0.18618		695	175	0.216364		695	175	0.193946		695	175	0.15548
1000	176	0.131051		1000	176	0.167461		1000	176	0.191178		1000	176	0.169098
26	177	0.230665		26	177	0.0163595		26	177	0.0830295		26	177	0.149125
38	178	-0.200467		38	178	0.0769687		38	178	0.436409		38	178	-0.0217786
55	179	0.132434		55	179	-0.189588		55	179	0.0680996		55	179	0.415459
78	180	0.225484		78	180	0.0618606		78	180	0.265464		78	180	0.0734031
113	181	0.225761		113	181	0.193303		113	181	0.17786		113	181	0.0751465
162	182	0.141483		162	182	0.215137		162	182	0.294464		162	182	0.126235
234	183	0.17777		234	183	0.101982		234	183	0.121331		234	183	0.210733
336	184	0.1571		336	184	0.15476		336	184	0.146338		336	184	0.242092
483	185	0.13855		483	185	0.155185		483	185	0.251056		483	185	0.157974
695	186	0.137741		695	186	0.153746		695	186	0.205452		695	186	0.146535
1000	187	0.126828		1000	187	0.154134		1000	187	0.175185		1000	187	0.168551
26	188	-0.0553329		26	188	0.364214		26	188	0.574381		26	188	0.367924
38	189	0.215442		38	189	0.175726		38	189	0.624744		38	189	0.331851
55	190	0.0417853		55	190	-0.0442711		55	190	-0.0915797		55	190	0.373099
78	191	-0.0742442		78	191	0.21685		78	191	0.0571995		78	191	0.248202
113	192	0.018264		113	192	0.196845		113	192	0.2567		113	192	0.172173
162	193	0.0296325		162	193	0.198049		162	193	0.195152		162	193	0.166585
234	194	0.138177		234	194	0.101598		234	194	0.211955		234	194	0.242861
336	195	0.121845		336	195	0.195796		336	195	0.110272		336	195	0.305396
483	196	0.185732		483	196	0.206405		483	196	0.192541		483	196	0.217428
695	197	0.151646		695	197	0.181328		695	197	0.171424		695	197	0.17024
1000	198	0.162736		1000	198	0.158867		1000	198	0.201229		1000	198	0.200711
26	199	0.430134		26	199	0.338583		26	199	0.263524		26	199	0.19187
38	200	0.0770551		38	200	0.20067		38	200	0.209041		38	200	0.292792
55	201	0.394716		55	201	0.0616866		55	201	0.416491		55	201	-0.157237
78	202	0.291791		78	202	0.162644		78	202	0.168063		78	202	0.223054
113	203	-0.00757581		113	203	0.190977		113	203	-0.0591067		113	203	0.215868
162	204	0.0197569		162	204	0.240744		162	204	0.0148534		162	204	0.196537
234	205	0.127457		234	205	0.259858		234	205	0.0398072		234	205	0.106586
336	206	0.168647		336	206	0.141754		336	206	0.141053		336	206	0.145409
483	207	0.169153		483	207	0.163726		483	207	0.103355		483	207	0.243103
695	208	0.20042		695	208	0.213237		695	208	0.192038		695	208	0.192528
1000	209	0.159717		1000	209	0.151309		1000	209	0.191371		1000	209	0.184861
26	210	0.287657		26	210	-0.194413		26	210	0.364647		26	210	-0.112774
38	211	0.0204201		38	211	0.309182		38	211	0.295019		38	211	-0.0326986
55	212	0.210275		55	212	0.216342		55	212	0.225807		55	212	0.135951
78	213	-0.0925806		78	213	0.22559		78	213	0.129764		78	213	-0.010079
113	214	0.201755		113	214	0.213622		113	214	0.113942		113	214	0.0913934
162	215	0.167911		162	215	0.156759		162	215	0.252559		162	215	0.186668
234	216	0.283336		234	216	0.237194		234	216	0.104669		234	216	0.0926044
336	217	0.1589		336	217	0.140098		336	217	0.160531		336	217	0.118134
483	218	0.15562		483	218	0.138523		483	218	0.152657		483	218	0.204436
695	219	0.112152		695	219	0.156585		695	219	0.187074		695	219	0.187276
1000	220	0.162629		1000	220	0.167222		1000	220	0.209917		1000	220	0.187336
26	221	0.623803		26	221	0.120938		26	221	0.532472		26	221	0.194337
38	222	-0.034848		38	222	0.154217		38	222	0.0781876		38	222	0.269158
55	223	0.195636		55	223	0.106358		55	223	0.0205332		55	223	0.338399
78	224	0.256014		78	224	0.0290127		78	224	0.134068		78	224	0.286518
113	225	-0.00269097		113	225	0.287474		113	225	0.0772962		113	225	0.106809
162	226	0.158864		162	226	0.15259		162	226	0.202204		162	226	0.229988
234	227	0.163181		234	227	0.129452		234	227	0.136386		234	227	0.194441
336	228	0.173705		336	228	0.118624		336	228	0.153726		336	228	0.0998494
483	229	0.158877		483	229	0.196103		483	229	0.126405		483	229	0.198185
695	230	0.155783		695	230	0.186656		695	230	0.176064		695	230	0.16493
1000	231	0.189057		1000	231	0.195759		1000	231	0.191663		1000	231	0.205201
26	232	0.339449		26	232	-0.0131753		26	232	0.0786566		26	232	0.607235
38	233	0.134444		38	233	-0.00431489		38	233	0.349112		38	233	0.258998
55	234	0.196579		55	234	-0.0196567		55	234	-0.0123063		55	234	0.22181
78	235	0.147913		78	235	0.132503		78	235	0.19519		78	235	0.205573
113	236	0.241825		113	236	0.160049		113	236	0.0433903		113	236	0.106065
162	237	0.0688848		162	237	0.15618		162	237	0.275956		162	237	0.213915
234	238	0.0237634		234	238	0.240956		234	238	0.106041		234	238	0.177279
336	239	0.167935		336	239	0.134222		336	239	0.206954		336	239	0.255249
483	240	0.12351		483	240	0.182423		483	240	0.232424		483	240	0.163032
695	241	0.172663		695	241	0.192471		695	241	0.210058		695	241	0.175621
1000	242	0.15574		1000	242	0.153103		1000	242	0.195583		1000	242	0.178395
26	243	0.407026		26	243	0.247597		26	243	0.391064		26	243	0.38275
38	244	0.154506		38	244	0.343766		38	244	0.21235		38	244	0.134694
55	245	0.164663		55	245	0.315879		55	245	0.194861		55	245	0.103845
78	246	0.303596		78	246	0.191661		78	246	0.153109		78	246	0.174934
113	247	0.324527		113	247	0.164498		113	247	0.160173		113	247	0.188432
162	248	0.192716		162	248	0.255734		162	248	0.325456		162	248	0.106583
234	249	0.194842		234	249	0.191402		234	249	0.246403		234	249	0.290416
336	250	0.178528		336	250	0.184752		336	250	0.188459		336	250	0.222031
483	251	0.164677		483	251	0.191514		483	251	0.196219		483	251	0.230057
695	252	0.164396		695	252	0.138899		695	252	0.19718		695	252	0.213357
1000	253	0.177933		1000	253	0.162951		1000	253	0.178827		1000	253	0.189442
26	254	0.371013		26	254	0.386086		26	254	-0.0780746		26	254	0.339426
38	255	0.259611		38	255	0.368802		38	255	0.198271		38	255	-0.0283279
55	256	-0.044783		55	256	0.188214		55	256	0.409972		55	256	0.0510006
78	257	0.101685		78	257	0.21744		78	257	0.366823		78	257	0.21676
113	258	0.190255		113	258	0.148172		113	258	0.173826		113	258	0.0141395
162	259	0.0691565		162	259	0.204182		162	259	0.170969		162	259	0.147422
234	260	0.0873195		234	260	0.0998485		234	260	0.198782		234	260	0.101127
336	261	0.230836		336	261	0.144811		336	261	0.279848		336	261	0.145862
483	262	0.101629		483	262	0.173205		483	262	0.230042		483	262	0.188606
695	263	0.193518		695	263	0.152941		695	263	0.189522		695	263	0.157583
1000	264	0.166126		1000	264	0.165996		1000	264	0.200598		1000	264	0.170822
26	265	-0.0533459		26	265	0.167465		26	265	-0.17445		26	265	0.254538
38	266	-0.0134888		38	266	0.364434		38	266	0.071688		38	266	0.209084
55	267	0.333881		55	267	0.140947		55	267	0.212813		55	267	0.408065
78	268	0.264189		78	268	-0.0166681		78	268	0.284022		78	268	0.19214
113	269	0.133234		113	269	0.109955		113	269	0.270617		113	269	0.203202
162	270	0.0781569		162	270	0.216832		162	270	0.28945		162	270	0.257705
234	271	0.114085		234	271	0.165995		234	271	0.151337		234	271	0.11398
336	272	0.158397		336	272	0.191689		336	272	0.200933		336	272	0.219333
483	273	0.167417		483	273	0.186665		483	273	0.204372		483	273	0.117436
695	274	0.137257		695	274	0.150459		695	274	0.128054		695	274	0.143363
1000	275	0.169918		1000	275	0.193458		1000	275	0.20741		1000	275	0.202586
26	276	0.267074		26	276	0.367036		26	276	-6.47999e-05		26	276	0.639615
38	277	-0.120613		38	277	0.314059		38	277	0.252186		38	277	0.472705
55	278	0.0156905		55	278	-0.0137305		55	278	-0.0187361		55	278	0.236646
78	279	0.129077		78	279	-0.0146582		78	279	0.17365		78	279	0.286877
113	280	0.128372		113	280	0.184511		113	280	0.299555		113	280	0.164866
162	281	0.213443		162	281	0.363242		162	281	0.127692		162	281	0.187797
234	282	0.259343		234	282	0.184681		234	282	0.183596		234	282	0.153677
336	283	0.16638		336	283	0.148638		336	283	0.105435		336	283	0.177971
483	284	0.0938937		483	284	0.283702		483	284	0.155595		483	284	0.233156
695	285	0.191173		695	285	0.159629		695	285	0.223944		695	285	0.163393
1000	286	0.150158		1000	286	0.162677		1000	286	0.174304		1000	286	0.209648
26	287	0.374487		26	287	-0.134383		26	287	0.278151		26	287	0.212814
38	288	0.325925		38	288	0.209043		38	288	0.0515277		38	288	0.0960364
55	289	0.394006		55	289	0.107585		55	289	0.233674		55	289	0.333297
78	290	0.419234		78	290	0.141417		78	290	0.267426		78	290	0.45778
113	291	-0.0565221		113	291	0.300221		113	291	0.346602		113	291	0.00264576
162	292	0.175651		162	292	0.245521		162	292	0.11331		162	292	0.316451
234	293	0.0462921		234	293	0.235748		234	293	0.125286		234	293	0.215691
336	294	0.176316		336	294	0.191688		336	294	0.161185		336	294	0.28618
483	295	0.198287		483	295	0.1633		483	295	0.152909		483	295	0.204418
695	296	0.133476		695	296	0.205203		695	296	0.195757		695	296	0.199259
1000	297	0.173247		1000	297	0.164648		1000	297	0.166468		1000	297	0.20481
26	298	0.0748263		26	298	-0.119854		26	298	0.249818		26	298	-0.145947
38	299	0.114654		38	299	0.0757703		38	299	0.0847172		38	299	0.247283
55	300	0.20536		55	300	-0.0507202		55	300	0.310454		55	300	0.367341
78	301	0.103205		78	301	0.141677		78	301	0.151476		78	301	0.140243
113	302	0.0673804		113	302	0.166018		113	302	0.239765		113	302	0.434054
162	303	0.229241		162	303	0.232701		162	303	0.216204		162	303	0.0692835
234	304	0.144569		234	304	0.229833		234	304	0.266696		234	304	0.0943499
336	305	0.126338		336	305	0.165013		336	305	0.225692		336	305	0.327389
483	306	0.0986808		483	306	0.150434		483	306	0.180624		483	306	0.125337
695	307	0.148913		695	307	0.203726		695	307	0.206767		695	307	0.165128
1000	308	0.15852		1000	308	0.147559		1000	308	0.147865		1000	308	0.182681
26	309	0.308064		26	309	-0.206346		26	309	-0.0502232		26	309	0.304274
38	310	0.187042		38	310	0.262362		38	310	0.138846		38	310	0.320333
55	311	0.210214		55	311	0.0552309		55	311	0.273549		55	311	0.212888
78	312	0.111119		78	312	0.162595		78	312	0.210902		78	312	0.12023
113	313	0.101393		113	313	0.15139		113	313	0.183336		113	313	0.272495
162	314	0.145859		162	314	0.167071		162	314	0.122987		162	314	0.242178
234	315	0.166529		234	315	0.20774		234	315	0.306078		234	315	0.189617
336	316	0.163364		336	316	0.127194		336	316	0.163604		336	316	0.206508
483	317	0.124993		483	317	0.149532		483	317	0.130924		483	317	0.141447
695	318	0.179816		695	318	0.120428		695	318	0.187089		695	318	0.178819
1000	319	0.159933		1000	319	0.16846		1000	319	0.205806		1000	319	0.192922
26	320	-0.00913365		26	320	0.0623778		26	320	-0.136975		26	320	-0.0754473
38	321	0.290643		38	321	-0.0866033		38	321	0.232868		38	321	0.567212
55	322	0.13112		55	322	0.194136		55	322	0.0798255		55	322	0.268593
78	323	0.198011		78	323	0.202361		78	323	0.218468		78	323	0.291083
113	324	0.205612		113	324	0.0374824		113	324	0.118371		113	324	0.270929
162	325	0.168334		162	325	0.182827		162	325	0.116		162	325	0.269458
234	326	0.193225		234	326	0.15572		234	326	0.384922		234	326	0.251423
336	327	0.18864		336	327	0.199792		336	327	0.221319		336	327	0.160368
483	328	0.0933948		483	328	0.190954		483	328	0.193019		483	328	0.190013
695	329	0.152418		695	329	0.172055		695	329	0.19123		695	329	0.184167
1000	330	0.142309		1000	330	0.159765		1000	330	0.195619		1000	330	0.18241
26	331	0.0443746		26	331	0.541177		26	331	0.114099		26	331	0.443942
38	332	-0.0838166		38	332	-0.20424		38	332	0.391976		38	332	0.181145
55	333	-0.149682		55	333	0.117139		55	333	0.186311		55	333	0.273123
78	334	0.143923		78	334	0.0811501		78	334	0.228837		78	334	0.264607
113	335	0.0362108		113	335	0.209978		113	335	0.00627862		113	335	0.240759
162	336	0.132644		162	336	0.0049517		162	336	0.30449		162	336	0.137617
234	337	0.172751		234	337	0.0389711		234	337	0.194215		234	337	0.0704926
336	338	0.0872282		336	338	0.262778		336	338	0.174347		336	338	0.219604
483	339	0.155143		483	339	0.245394		483	339	0.189725		483	339	0.133475
695	340	0.122253		695	340	0.198216		695	340	0.218121		695	340	0.184471
1000	341	0.138414		1000	341	0.175578		1000	341	0.198014		1000	341	0.147748
26	342	0.491844		26	342	0.609027		26	342	0.362064		26	342	-0.215988
38	343	-0.0776093		38	343	0.204229		38	343	0.191869		38	343	0.449441
55	344	0.239415		55	344	-0.021668		55	344	0.231479		55	344	0.208236
78	345	0.223031		78	345	0.152672		78	345	0.264463		78	345	0.144909
113	346	0.108515		113	346	0.11179		113	346	0.344187		113	346	0.218594
162	347	0.0611634		162	347	0.185077		162	347	0.156482		162	347	0.248577
234	348	0.184617		234	348	0.202348		234	348	0.0989343		234	348	0.101683
336	349	0.122388		336	349	0.175736		336	349	0.208363		336	349	0.156861
483	350	0.137416		483	350	0.189651		483	350	0.195549		483	350	0.186544
695	351	0.162908		695	351	0.166321		695	351	0.193201		695	351	0.186478
1000	352	0.14178		1000	352	0.164499		1000	352	0.184876		1000	352	0.151346
26	353	-0.040058		26	353	0.366639		26	353	-0.427032		26	353	0.263816
38	354	0.254791		38	354	0.180053		38	354	-0.046677		38	354	0.0648452
55	355	0.118152		55	355	0.303623		55	355	0.391177		55	355	0.21366
78	356	0.19085		78	356	0.19884		78	356	0.211659		78	356	0.347847
113	357	0.103768		113	357	0.145422		113	357	0.205103		113	357	0.292749
162	358	0.176749		162	358	0.175076		162	358	0.132675		162	358	0.261319
234	359	0.121322		234	359	0.197186		234	359	0.204384		234	359	0.164746
336	360	0.254869		336	360	0.228009		336	360	0.167444		336	360	0.147032
483	361	0.187168		483	361	0.209267		483	361	0.177969		483	361	0.216182
695	362	0.123572		695	362	0.168341		695	362	0.156982		695	362	0.182717
1000	363	0.164775		1000	363	0.156698		1000	363	0.188064		1000	363	0.20477
26	364	0.532298		26	364	0.329896		26	364	-0.108474		26	364	0.423635
38	365	-0.320407		38	365	-0.0289851		38	365	0.21837		38	365	0.213084
55	366	-0.083744		55	366	-0.0448766		55	366	0.430597		55	366	-0.114815
78	367	0.215784		78	367	0.0962386		78	367	0.276941		78	367	0.243476
113	368	0.264806		113	368	0.00321475		113	368	0.328328		113	368	0.184028
162	369	0.282963		162	369	0.280553		162	369	0.157347		162	369	0.177214
234	370	0.128925		234	370	0.101179		234	370	0.12494		234	370	0.299994
336	371	0.286837		336	371	0.162038		336	371	0.150965		336	371	0.113708
483	372	0.149787		483	372	0.127083		483	372	0.219649		483	372	0.195255
695	373	0.165874		695	373	0.169177		695	373	0.180142		695	373	0.17855
1000	374	0.152246		1000	374	0.18941		1000	374	0.172894		1000	374	0.159624
26	375	0.341402		26	375	-0.00256337		26	375	0.215009		26	375	0.431186
38	376	-0.15117		38	376	0.301303		38	376	0.211978		38	376	0.0490042
55	377	-0.0628506		55	377	0.171776		55	377	0.210985		55	377	0.121687
78	378	0.0231939		78	378	0.263842		78	378	0.259167		78	378	0.333175
113	379	0.15499		113	379	0.181313		113	379	0.170566		113	379	0.0565581
162	380	0.00963118		162	380	0.278484		162	380	0.228885		162	380	0.174861
234	381	0.168523		234	381	0.0576913		234	381	0.0811758		234	381	0.222447
336	382	0.167847		336	382	0.123361		336	382	0.186046		336	382	0.273742
483	383	0.187823		483	383	0.121894		483	383	0.20749		483	383	0.1681
695	384	0.104176		695	384	0.129522		695	384	0.161922		695	384	0.219045
1000	385	0.133954		1000	385	0.183207		1000	385	0.182792		1000	385	0.179203
26	386	0.0160678		26	386	0.0984555		26	386	0.274236		26	386	0.152845
38	387	-0.104712		38	387	0.0615014		38	387	0.2595		38	387	0.287494
55	388	0.274034		55	388	0.172191		55	388	-0.0630979		55	388	-0.0199665
78	389	0.0293099		78	389	0.19874		78	389	0.423749		78	389	0.302634
113	390	-0.066984		113	390	0.110293		113	390	0.182866		113	390	0.11315
162	391	0.217503		162	391	0.230028		162	391	0.0720475		162	391	0.204263
234	392	0.183741		234	392	0.155723		234	392	0.151304		234	392	0.231486
336	393	0.12091		336	393	0.0671735		336	393	0.196423		336	393	0.218463
483	394	0.119812		483	394	0.160168		483	394	0.160757		483	394	0.180804
695	395	0.118009		695	395	0.176439		695	395	0.19604		695	395	0.152342
1000	396	0.155442		1000	396	0.178909		1000	396	0.194256		1000	396	0.192298
26	397	0.293902		26	397	0.334072		26	397	0.0323595		26	397	0.072423
38	398	-0.387315		38	398	0.030219		38	398	0.262738		38	398	0.122262
55	399	0.286023		55	399	0.215082		55	399	0.399331		55	399	0.12636
78	400	0.166562		78	400	0.207094		78	400	-0.0150181		78	400	0.224761
113	401	0.190336		113	401	0.122963		113	401	0.0493546		113	401	0.132347
162	402	0.22447		162	402	0.348922		162	402	0.195444		162	402	0.0823144
234	403	0.20833		234	403	0.153891		234	403	0.0815258		234	403	0.119413
336	404	0.180091		336	404	0.201496		336	404	0.141707		336	404	0.152736
483	405	0.121315		483	405	0.183151		483	405	0.213625		483	405	0.200325
695	406	0.154299		695	406	0.181504		695	406	0.174579		695	406	0.13034
1000	407	0.19688		1000	407	0.189313		1000	407	0.182287		1000	407	0.171909
26	408	0.340559		26	408	0.321226		26	408	-0.106651		26	408	0.264696
38	409	0.15308		38	409	-0.223401		38	409	-0.096659		38	409	0.100965
55	410	0.100095		55	410	0.0404488		55	410	0.126108		55	410	0.180244
78	411	0.234901		78	411	0.146802		78	411	0.187649		78	411	0.124487
113	412	0.0778988		113	412	0.153975		113	412	0.161405		113	412	0.159645
162	413	0.0552503		162	413	0.105756		162	413	0.117144		162	413	0.183715
234	414	0.168673		234	414	0.043095		234	414	0.221151		234	414	0.0901699
336	415	-0.0204898		336	415	0.144441		336	415	0.198702		336	415	0.191039
483	416	0.0694962		483	416	0.167129		483	416	0.222332		483	416	0.124839
695	417	0.0689685		695	417	0.166104		695	417	0.141966		695	417	0.216721
1000	418	0.149384		1000	418	0.18813		1000	418	0.193593		1000	418	0.165831
26	419	0.35932		26	419	0.201304		26	419	0.298988		26	419	-0.0774493
38	420	0.0321941		38	420	0.455302		38	420	-0.0221849		38	420	0.183244
55	421	0.0228443		55	421	0.154566		55	421	0.142267		55	421	0.125873
78	422	0.235532		78	422	0.0728504		78	422	-0.108037		78	422	0.153574
113	423	0.366363		113	423	0.16274		113	423	0.0202706		113	423	0.201884
162	424	0.110985		162	424	0.111536		162	424	0.247571		162	424	0.196629
234	425	0.140619		234	425	0.284516		234	425	0.15396		234	425	0.177977
336	426	0.18828		336	426	0.122606		336	426	0.234916		336	426	0.214968
483	427	0.149414		483	427	0.247305		483	427	0.146156		483	427	0.13086
695	428	0.178896		695	428	0.170135		695	428	0.15852		695	428	0.190364
1000	429	0.128875		1000	429	0.174462		1000	429	0.195698		1000	429	0.182946
26	430	-0.032673		26	430	0.136944		26	430	0.117139		26	430	0.303209
38	431	0.39867		38	431	0.50954		38	431	-0.198042		38	431	-0.09464
55	432	0.283187		55	432	0.22182		55	432	0.327415		55	432	0.300403
78	433	0.081842		78	433	0.112664		78	433	0.396627		78	433	-0.0151631
113	434	0.0685324		113	434	0.132209		113	434	0.33871		113	434	0.0732672
162	435	0.153734		162	435	0.0902738		162	435	0.271309		162	435	0.157599
234	436	0.203346		234	436	0.130084		234	436	0.325703		234	436	0.203732
336	437	0.317276		336	437	0.115146		336	437	0.290965		336	437	0.17465
483	438	0.139083		483	438	0.178542		483	438	0.179174		483	438	0.220954
695	439	0.175174		695	439	0.1876		695	439	0.237295		695	439	0.238266
1000	440	0.143851		1000	440	0.151514		1000	440	0.205292		1000	440	0.188086
26	441	0.376806		26	441	0.159698		26	441	0.218708		26	441	0.61638
38	442	0.0839536		38	442	0.366298		38	442	0.386331		38	442	0.0202026
55	443	0.208107		55	443	0.1997		55	443	0.249698		55	443	0.300841
78	444	0.127313		78	444	0.2454		78	444	0.0855783		78	444	0.156486
113	445	0.119031		113	445	0.225345		113	445	0.246029		113	445	0.317721
162	446	0.162239		162	446	0.0339548		162	446	0.162301		162	446	0.144185
234	447	0.145346		234	447	0.171345		234	447	0.10594		234	447	0.105422
336	448	0.119021		336	448	0.13031		336	448	0.188201		336	448	0.204505
483	449	0.168334		483	449	0.23786		483	449	0.199342		483	449	0.172078
695	450	0.13027		695	450	0.131056		695	450	0.18804		695	450	0.111779
1000	451	0.131012		1000	451	0.198935		1000	451	0.246269		1000	451	0.164723
26	452	-0.423272		26	452	-0.0472408		26	452	0.371946		26	452	-0.0440805
38	453	-0.0450669		38	453	0.225659		38	453	0.235495		38	453	0.397462
55	454	-0.0492273		55	454	0.244035		55	454	0.26145		55	454	0.319502
78	455	0.25037		78	455	-0.0582241		78	455	0.304394		78	455	0.166142
113	456	0.0467292		113	456	0.220886		113	456	0.154072		113	456	0.327173
162	457	0.12247		162	457	0.0875668		162	457	0.371616		162	457	0.114996
234	458	0.119263		234	458	0.250677		234	458	0.124167		234	458	0.188672
336	459	0.234265		336	459	0.174648		336	459	0.25579		336	459	0.165429
483	460	0.144382		483	460	0.17647		483	460	0.181195		483	460	0.172044
695	461	0.183012		695	461	0.147595		695	461	0.21462		695	461	0.211265
1000	462	0.180095		1000	462	0.159604		1000	462	0.190868		1000	462	0.158867
26	463	0.108419		26	463	0.210995		26	463	0.220592		26	463	0.21078
38	464	0.38365		38	464	0.593202		38	464	0.329653		38	464	-0.0290703
55	465	0.408928		55	465	0.24094		55	465	0.277006		55	465	0.302347
78	466	0.450392		78	466	0.221758		78	466	0.255466		78	466	0.108974
113	467	0.164171		113	467	0.23605		113	467	0.255022		113	467	0.147026
162	468	0.212678		162	468	0.359504		162	468	0.210863		162	468	0.215046
234	469	0.0838296		234	469	0.241972		234	469	0.201058		234	469	0.151954
336	470	0.164257		336	470	0.136709		336	470	0.161567		336	470	0.146969
483	471	0.171991		483	471	0.147486		483	471	0.19356		483	471	0.23931
695	472	0.195918		695	472	0.197342		695	472	0.196083		695	472	0.207726
1000	473	0.155029		1000	473	0.161737		1000	473	0.190896		1000	473	0.191743
26	474	-0.140099		26	474	0.00951507		26	474	-0.0554109		26	474	0.0541712
38	475	0.0488323		38	475	0.017881		38	475	-0.0809639		38	475	0.0211403
55	476	0.0277124		55	476	0.278457		55	476	0.286856		55	476	0.413771
78	477	0.162834		78	477	0.229399		78	477	0.237543		78	477	0.17028
113	478	0.188246		113	478	0.0185861		113	478	0.0636522		113	478	0.115292
162	479	0.144333		162	479	0.133652		162	479	0.167451		162	479	0.208697
234	480	0.155451		234	480	0.235663		234	480	0.166603		234	480	0.369551
336	481	0.287733		336	481	0.190482		336	481	0.14968		336	481	0.176069
483	482	0.156304		483	482	0.178333		483	482	0.255649		483	482	0.181419
695	483	0.147107		695	483	0.14478		695	483	0.178091		695	483	0.201176
1000	484	0.151658		1000	484	0.177374		1000	484	0.178978		1000	484	0.161282
26	485	0.0951913		26	485	0.00261704		26	485	0.392064		26	485	0.419427
38	486	0.0271715		38	486	0.0495316		38	486	-0.0445475		38	486	0.0499534
55	487	0.00274282		55	487	0.121738		55	487	0.164425		55	487	0.082696
78	488	0.0472819		78	488	0.152859		78	488	-0.0279758		78	488	0.0510279
113	489	0.103088		113	489	0.0942015		113	489	0.171677		113	489	0.297108
162	490	0.0792726		162	490	0.19323		162	490	0.0882719		162	490	0.244729
234	491	0.205823		234	491	0.196276		234	491	0.0663056		234	491	0.181186
336	492	0.208526		336	492	0.181525		336	492	0.186339		336	492	0.196288
483	493	0.0604991		483	493	0.208575		483	493	0.213074		483	493	0.235873
695	494	0.155097		695	494	0.187191		695	494	0.117588		695	494	0.172514
1000	495	0.142538		1000	495	0.165396		1000	495	0.218013		1000	495	0.183843
26	496	-0.219825		26	496	0.250492		26	496	0.331521		26	496	0.117212
38	497	0.411452		38	497	0.438595		38	497	0.0976919		38	497	0.224915
55	498	0.0781214		55	498	0.102922		55	498	0.0278575		55	498	0.346425
78	499	0.271869		78	499	-0.0784193		78	499	0.350859		78	499	0.423187
113	500	0.109781		113	500	-0.0677152		113	500	0.0479676		113	500	0.140047
162	501	0.241293		162	501	0.16391		162	501	0.0956675		162	501	0.192285
234	502	0.178981		234	502	0.1716		234	502	0.269087		234	502	0.0549535
336	503	0.19166		336	503	0.145809		336	503	0.196452		336	503	0.070735
483	504	0.187632		483	504	0.214834		483	504	0.117431		483	504	0.204089
695	505	0.152212		695	505	0.0805616		695	505	0.231928		695	505	0.20739
1000	506	0.14573		1000	506	0.150603		1000	506	0.19694		1000	506	0.205514
26	507	0.0293568		26	507	0.0474784		26	507	-0.153053		26	507	0.342981
38	508	0.07349		38	508	-0.149077		38	508	0.209638		38	508	-0.0712962
55	509	0.0185336		55	509	-0.126037		55	509	0.290456		55	509	-0.0409645
78	510	0.00187407		78	510	0.123091		78	510	0.245482		78	510	0.228277
113	511	0.285225		113	511	0.0740471		113	511	0.365595		113	511	0.160733
162	512	0.0758855		162	512	0.102755		162	512	0.173997		162	512	0.272002
234	513	0.036311		234	513	0.135913		234	513	0.257352		234	513	0.0246459
336	514	0.176382		336	514	0.240834		336	514	0.1388		336	514	0.23169
483	515	0.153065		483	515	0.17134		483	515	0.188392		483	515	0.173779
695	516	0.153575		695	516	0.124766		695	516	0.231516		695	516	0.112801
1000	517	0.173974		1000	517	0.160577		1000	517	0.195423		1000	517	0.204339
26	518	0.260628		26	518	0.0626243		26	518	0.520261		26	518	0.326802
38	519	0.161927		38	519	-0.0259155		38	519	0.298426		38	519	0.0567824
55	520	0.178943		55	520	0.130662		55	520	0.17319		55	520	0.299111
78	521	0.162599		78	521	0.00377359		78	521	0.173785		78	521	0.0381577
113	522	0.167296		113	522	0.204602		113	522	0.228636		113	522	0.0231451
162	523	0.157116		162	523	0.134007		162	523	0.160441		162	523	0.153897
234	524	0.0580349		234	524	0.142103		234	524	0.219678		234	524	0.197843
336	525	0.0248278		336	525	0.21499		336	525	0.175575		336	525	0.152547
483	526	0.137154		483	526	0.20952		483	526	0.155879		483	526	0.162236
695	527	0.163074		695	527	0.159258		695	527	0.18973		695	527	0.187257
1000	528	0.135591		1000	528	0.167965		1000	528	0.18796		1000	528	0.2086
26	529	0.388568		26	529	-0.018747		26	529	0.0489886		26	529	0.0827365
38	530	0.17847		38	530	0.203545		38	530	0.18336		38	530	0.466308
55	531	0.129585		55	531	-0.0720026		55	531	0.0707448		55	531	0.046743
78	532	0.247239		78	532	0.0774806		78	532	0.157847		78	532	0.112743
113	533	0.0745812		113	533	0.204519		113	533	-0.0155838		113	533	0.172939
162	534	0.0204799		162	534	0.321905		162	534	0.190041		162	534	0.0182558
234	535	0.171328		234	535	0.0924074		234	535	0.106107		234	535	0.222397
336	536	0.0970215		336	536	0.19367		336	536	0.206054		336	536	0.244409
483	537	0.209594		483	537	0.184164		483	537	0.203438		483	537	0.226805
695	538	0.196226		695	538	0.195363		695	538	0.167627		695	538	0.173731
1000	539	0.141372		1000	539	0.163511		1000	539	0.184771		1000	539	0.18751
26	540	-0.0933156		26	540	0.0611706		26	540	-0.0530819		26	540	0.432377
38	541	-0.149711		38	541	0.0820196		38	541	0.317989		38	541	0.331415
55	542	-0.0911484		55	542	0.29347		55	542	0.194962		55	542	0.113672
78	543	0.0828834		78	543	0.110502		78	543	0.126502		78	543	0.323236
113	544	0.110423		113	544	0.100146		113	544	0.281539		113	544	0.130544
162	545	0.235165		162	545	0.265065		162	545	0.141792		162	545	0.265648
234	546	0.149628		234	546	0.1845		234	546	0.286723		234	546	0.142671
336	547	0.227237		336	547	0.186012		336	547	0.232927		336	547	0.262004
483	548	0.0778528		483	548	0.220627		483	548	0.215652		483	548	0.110516
695	549	0.182237		695	549	0.159645		695	549	0.218713		695	549	0.166954
1000	550	0.118578		1000	550	0.157669		1000	550	0.190545		1000	550	0.213164
26	551	0.394205		26	551	0.163268		26	551	0.230567		26	551	0.11785
38	552	0.156754		38	552	0.12806		38	552	0.216624		38	552	0.209649
55	553	0.14086		55	553	0.303012		55	553	0.304974		55	553	0.335423
78	554	0.124263		78	554	0.352071		78	554	0.214334		78	554	0.276134
113	555	0.223893		113	555	0.0669965		113	555	0.215662		113	555	0.38137
162	556	0.118913		162	556	0.14285		162	556	0.248991		162	556	0.175749
234	557	0.151413		234	557	0.0138625		234	557	0.132197		234	557	0.297711
336	558	0.190627		336	558	0.184918		336	558	0.152833		336	558	0.175791
483	559	0.160735		483	559	0.188144		483	559	0.132371		483	559	0.179359
695	560	0.145172		695	560	0.181849		695	560	0.163982		695	560	0.180053
1000	561	0.19957		1000	561	0.219404		1000	561	0.171728		1000	561	0.170803
26	562	0.145314		26	562	0.262443		26	562	0.232553		26	562	0.181258
38	563	0.213088		38	563	0.268682		38	563	0.248949		38	563	0.259645
55	564	0.110086		55	564	-0.0247221		55	564	0.0523318		55	564	0.559682
78	565	0.198674		78	565	0.128795		78	565	-0.0430155		78	565	0.214275
113	566	0.0881312		113	566	-0.00876451		113	566	0.11214		113	566	0.204379
162	567	0.0477303		162	567	0.208586		162	567	0.0941895		162	567	0.170487
234	568	0.207301		234	568	0.232561		234	568	0.192359		234	568	0.239666
336	569	0.056251		336	569	0.156295		336	569	0.268955		336	569	0.155015
483	570	0.0706125		483	570	0.169823		483	570	0.188485		483	570	0.190008
695	571	0.122091		695	571	0.156288		695	571	0.182372		695	571	0.16723
1000	572	0.101097		1000	572	0.166783		1000	572	0.159847		1000	572	0.194141
26	573	0.369113		26	573	0.407161		26	573	0.199827		26	573	-0.0470836
38	574	-0.0792539		38	574	0.319699		38	574	0.120535		38	574	0.305269
55	575	0.104048		55	575	0.163556		55	575	0.348922		55	575	0.120512
78	576	0.00721897		78	576	0.0534293		78	576	0.241443		78	576	-0.00481769
113	577	0.193771		113	577	0.205226		113	577	0.072675		113	577	0.20254
162	578	0.207736		162	578	0.20187		162	578	0.246402		162	578	0.221521
234	579	0.168056		234	579	0.221398		234	579	0.200847		234	579	0.235702
336	580	0.128838		336	580	0.183489		336	580	0.167212		336	580	0.198581
483	581	0.165824		483	581	0.193811		483	581	0.151023		483	581	0.15191
695	582	0.134941		695	582	0.218393		695	582	0.192289		695	582	0.212564
1000	583	0.128887		1000	583	0.160136		1000	583	0.195873		1000	583	0.199541
26	584	-0.189502		26	584	0.161134		26	584	0.092003		26	584	0.138035
38	585	0.455094		38	585	0.326732		38	585	0.330127		38	585	0.156359
55	586	0.29036		55	586	0.229753		55	586	0.291474		55	586	0.0282916
78	587	0.0989738		78	587	0.185609		78	587	0.198907		78	587	0.163656
113	588	0.353748		113	588	0.06142		113	588	0.11251		113	588	0.14512
162	589	0.108451		162	589	0.250683		162	589	0.206611		162	589	0.30334
234	590	0.184057		234	590	0.208918		234	590	0.193885		234	590	0.148182
336	591	0.0916969		336	591	0.244038		336	591	0.205942		336	591	0.248401
483	592	0.190895		483	592	0.128915		483	592	0.218632		483	592	0.259151
695	593	0.163533		695	593	0.132084		695	593	0.125045		695	593	0.197078
1000	594	0.184873		1000	594	0.171274		1000	594	0.225567		1000	594	0.184096
26	595	-0.0637381		26	595	0.0831493		26	595	0.0412717		26	595	0.294991
38	596	-0.0833414		38	596	-0.032319		38	596	0.0949799		38	596	0.0278343
55	597	0.320231		55	597	0.281319		55	597	0.284534		55	597	0.166872
78	598	0.402305		78	598	0.144327		78	598	0.315428		78	598	0.194295
113	599	0.0622248		113	599	0.159234		113	599	0.272762		113	599	0.299708
162	600	-0.0362892		162	600	0.108297		162	600	-0.00966087		162	600	0.194521
234	601	0.107102		234	601	0.112057		234	601	0.10896		234	601	0.148994
336	602	0.0845934		336	602	0.0808934		336	602	0.164703		336	602	0.263411
483	603	0.127706		483	603	0.187595		483	603	0.129455		483	603	0.231822
695	604	0.128006		695	604	0.177255		695	604	0.194011		695	604	0.175907
1000	605	0.164987		1000	605	0.190826		1000	605	0.183551		1000	605	0.184873
26	606	0.425094		26	606	0.313483		26	606	0.35287		26	606	0.280946
38	607	0.414474		38	607	-0.00294091		38	607	0.195368		38	607	0.28279
55	608	-0.029848		55	608	0.349608		55	608	0.0348584		55	608	0.0741182
78	609	0.134617		78	609	0.227764		78	609	0.399147		78	609	0.115722
113	610	0.137868		113	610	0.252427		113	610	-0.0677694		113	610	0.213344
162	611	0.130164		162	611	-0.0088808		162	611	0.0902059		162	611	0.276087
234	612	0.236345		234	612	0.158007		234	612	0.10394		234	612	0.163234
336	613	0.116065		336	613	0.104041		336	613	0.150975		336	613	0.209941
483	614	0.169004		483	614	0.179703		483	614	0.155572		483	614	0.130444
695	615	0.175388		695	615	0.188667		695	615	0.160277		695	615	0.1765
1000	616	0.180655		1000	616	0.182912		1000	616	0.176048		1000	616	0.160305
26	617	0.537874		26	617	-0.0450521		26	617	0.528195		26	617	0.0398295
38	618	0.442172		38	618	0.0941747		38	618	-0.0085116		38	618	0.214381
55	619	0.0126604		55	619	0.329025		55	619	0.232965		55	619	0.133507
78	620	0.116276		78	620	-0.126822		78	620	0.142797		78	620	0.189419
113	621	0.122163		113	621	0.0914948		113	621	0.176272		113	621	0.23055
162	622	0.134032		162	622	0.179461		162	622	0.274949		162	622	0.266474
234	623	0.0926907		234	623	0.106654		234	623	0.169297		234	623	0.292144
336	624	0.106522		336	624	0.155091		336	624	0.241912		336	624	0.064995
483	625	0.151473		483	625	0.189456		483	625	0.18855		483	625	0.187385
695	626	0.171255		695	626	0.173595		695	626	0.193172		695	626	0.2139
1000	627	0.138878		1000	627	0.187199		1000	627	0.16079		1000	627	0.179587
26	628	0.197942		26	628	0.439453		26	628	-0.0809345		26	628	0.338013
38	629	0.0463717		38	629	0.241703		38	629	0.160746		38	629	0.0760255
55	630	0.185161		55	630	0.364129		55	630	0.219133		55	630	0.220788
78	631	0.409579		78	631	0.190293		78	631	0.37895		78	631	-0.241708
113	632	0.170861		113	632	0.263865		113	632	0.00594405		113	632	0.0400309
162	633	0.146716		162	633	0.134189		162	633	0.103483		162	633	0.229247
234	634	0.139048		234	634	0.1894		234	634	0.12089		234	634	0.142585
336	635	0.161368		336	635	0.15325		336	635	0.224742		336	635	0.24626
483	636	0.218126		483	636	0.163312		483	636	0.209207		483	636	0.157505
695	637	0.114986		695	637	0.152796		695	637	0.203554		695	637	0.178052
1000	638	0.160328		1000	638	0.146721		1000	638	0.173683		1000	638	0.201683
26	639	0.206501		26	639	0.485777		26	639	0.455137		26	639	0.387739
38	640	-0.0389525		38	640	0.138507		38	640	0.213287		38	640	0.0432884
55	641	-0.0041914		55	641	0.445913		55	641	0.252758		55	641	0.411133
78	642	0.181202		78	642	0.278994		78	642	0.0769044		78	642	0.311976
113	643	0.0299681		113	643	0.162443		113	643	0.233596		113	643	0.243439
162	644	0.13489		162	644	0.0692613		162	644	0.0532651		162	644	0.183305
234	645	0.0768111		234	645	0.285532		234	645	0.207006		234	645	0.100996
336	646	0.184683		336	646	0.243325		336	646	0.215755		336	646	0.200959
483	647	0.149575		483	647	0.207722		483	647	0.15312		483	647	0.151962
695	648	0.170736		695	648	0.163328		695	648	0.148747		695	648	0.219003
1000	649	0.14221		1000	649	0.178907		1000	649	0.209268		1000	649	0.218398
26	650	0.22695		26	650	-0.0158564		26	650	0.169364		26	650	0.594152
38	651	0.208409		38	651	0.278783		38	651	0.0567956		38	651	0.36826
55	652	0.133841		55	652	0.345051		55	652	0.235441		55	652	0.244425
78	653	0.197935		78	653	0.197632		78	653	0.286037		78	653	0.377316
113	654	0.305995		113	654	0.0642282		113	654	0.320677		113	654	0.215586
162	655	0.218825		162	655	0.192847		162	655	0.151786		162	655	0.159238
234	656	0.0383292		234	656	0.199905		234	656	0.264688		234	656	0.119075
336	657	0.247517		336	657	0.229551		336	657	0.194631		336	657	0.235926
483	658	0.144721		483	658	0.199036		483	658	0.214801		483	658	0.201885
695	659	0.131331		695	659	0.158485		695	659	0.146025		695	659	0.174281
1000	660	0.141071		1000	660	0.148686		1000	660	0.169022		1000	660	0.212652
26	661	0.165813		26	661	0.0396546		26	661	0.29569		26	661	0.119117
38	662	0.372482		38	662	0.0477818		38	662	0.246548		38	662	0.140888
55	663	0.415892		55	663	0.35444		55	663	0.210782		55	663	0.156159
78	664	0.188368		78	664	0.351902		78	664	0.11589		78	664	0.204947
113	665	0.291475		113	665	0.212503		113	665	0.216692		113	665	0.329798
162	666	0.171441		162	666	0.144267		162	666	0.0441627		162	666	0.207242
234	667	0.0755406		234	667	0.150549		234	667	0.217293		234	667	0.131643
336	668	0.243859		336	668	0.21921		336	668	0.286643		336	668	0.250307
483	669	0.166795		483	669	0.186825		483	669	0.104646		483	669	0.234318
695	670	0.13628		695	670	0.157339		695	670	0.201346		695	670	0.143254
1000	671	0.139354		1000	671	0.151671		1000	671	0.15808		1000	671	0.190766
26	672	-0.154952		26	672	0.0596759		26	672	-0.11786		26	672	-0.288898
38	673	0.404799		38	673	0.422662		38	673	0.480116		38	673	0.349385
55	674	0.279146		55	674	0.155256		55	674	0.0635444		55	674	0.118972
78	675	0.0183354		78	675	0.26336		78	675	0.119554		78	675	0.246416
113	676	0.227983		113	676	0.104369		113	676	0.124885		113	676	0.0761274
162	677	0.167065		162	677	0.234742		162	677	0.10339		162	677	0.215812
234	678	0.21469		234	678	0.167819		234	678	0.251287		234	678	0.141903
336	679	0.136753		336	679	0.265117		336	679	0.141322		336	679	0.25735
483	680	0.107961		483	680	0.161742		483	680	0.227584		483	680	0.161072
695	681	0.169152		695	681	0.172202		695	681	0.226762		695	681	0.176989
1000	682	0.159298		1000	682	0.175128		1000	682	0.188402		1000	682	0.165498
26	683	0.190501		26	683	0.133452		26	683	0.294687		26	683	0.23682
38	684	0.0731581		38	684	-0.0802244		38	684	0.300151		38	684	0.130659
55	685	0.0328864		55	685	0.275709		55	685	0.263587		55	685	0.268723
78	686	0.235318		78	686	0.0508184		78	686	0.246265		78	686	0.271127
113	687	0.276464		113	687	0.164139		113	687	0.094665		113	687	-0.0882536
162	688	0.118355		162	688	0.0908925		162	688	0.286225		162	688	0.283201
234	689	0.0607337		234	689	0.16304		234	689	0.10493		234	689	0.15503
336	690	0.286884		336	690	0.0759431		336	690	0.21828		336	690	0.184129
483	691	0.155657		483	691	0.181134		483	691	0.163543		483	691	0.170099
695	692	0.173556		695	692	0.166485		695	692	0.186763		695	692	0.207999
1000	693	0.138517		1000	693	0.139113		1000	693	0.193564		1000	693	0.189811
26	694	-0.0329531		26	694	0.199907		26	694	-0.0906142		26	694	0.248785
38	695	0.263658		38	695	0.375653		38	695	-0.267856		38	695	0.289076
55	696	0.199196		55	696	-0.0607199		55	696	0.238516		55	696	0.214972
78	697	0.284075		78	697	0.141292		78	697	0.270125		78	697	0.0744222
113	698	0.258184		113	698	0.214381		113	698	0.00785402		113	698	0.261917
162	699	0.0817957		162	699	0.255036		162	699	0.117365		162	699	0.0683728
234	700	0.207795		234	700	0.110501		234	700	0.189382		234	700	0.149113
336	701	0.183887		336	701	0.180797		336	701	0.215074		336	701	0.145183
483	702	0.148271		483	702	0.126855		483	702	0.211949		483	702	0.172433
695	703	0.167072		695	703	0.174331		695	703	0.186758		695	703	0.203026
1000	704	0.12755		1000	704	0.156964		1000	704	0.17896		1000	704	0.164333
26	705	0.571902		26	705	-0.153718		26	705	0.178286		26	705	0.213496
38	706	0.00752146		38	706	0.184023		38	706	0.326027		38	706	0.253558
55	707	0.181665		55	707	0.151844		55	707	0.22437		55	707	0.375174
78	708	-0.0802156		78	708	0.0202504		78	708	0.138621		78	708	0.288669
113	709	0.220621		113	709	0.107216		113	709	0.113267		113	709	0.221946
162	710	0.113259		162	710	0.190795		162	710	0.146123		162	710	0.0698678
234	711	0.272625		234	711	0.0939517		234	711	0.153082		234	711	0.255572
336	712	0.18495		336	712	0.193297		336	712	0.265214		336	712	0.192253
483	713	0.0894313		483	713	0.114386		483	713	0.188879		483	713	0.0839005
695	714	0.122601		695	714	0.181743		695	714	0.270236		695	714	0.179548
1000	715	0.13876		1000	715	0.179027		1000	715	0.183659		1000	715	0.181859
26	716	0.0118491		26	716	0.0119464		26	716	0.528877		26	716	0.273182
38	717	0.174083		38	717	0.4169		38	717	0.13556		38	717	0.0839793
55	718	0.175167		55	718	0.27497		55	718	0.267128		55	718	0.168039
78	719	0.188214		78	719	0.384086		78	719	0.243683		78	719	0.119335
113	720	0.155029		113	720	0.230686		113	720	0.312024		113	720	0.2538
162	721	0.138361		162	721	0.188597		162	721	0.113855		162	721	0.1622
234	722	0.0874505		234	722	0.181517		234	722	0.162377		234	722	0.0816137
336	723	0.116572		336	723	0.0839803		336	723	0.219806		336	723	0.219506
483	724	0.202861		483	724	0.180603		483	724	0.171788		483	724	0.160346
695	725	0.114235		695	725	0.149308		695	725	0.197019		695	725	0.193906
1000	726	0.159772		1000	726	0.185086		1000	726	0.230394		1000	726	0.169003
26	727	0.234825		26	727	-0.128831		26	727	-0.158139		26	727	0.00658811
38	728	0.228446		38	728	0.142132		38	728	0.259936		38	728	0.270004
55	729	0.194121		55	729	0.215565		55	729	0.0792167		55	729	0.119178
78	730	0.0780396		78	730	0.309315		78	730	0.192255		78	730	0.148569
113	731	0.246969		113	731	0.122842		113	731	0.0143162		113	731	0.14443
162	732	0.163051		162	732	0.18692		162	732	0.168175		162	732	0.326168
234	733	0.286582		234	733	0.150728		234	733	0.122682		234	733	0.100104
336	734	0.0941782		336	734	0.222632		336	734	0.208393		336	734	0.15665
483	735	0.163009		483	735	0.225054		483	735	0.221451		483	735	0.179282
695	736	0.146888		695	736	0.131162		695	736	0.182247		695	736	0.213819
1000	737	0.159963		1000	737	0.153218		1000	737	0.202184		1000	737	0.223083
26	738	0.208303		26	738	0.045467		26	738	0.354216		26	738	0.0671797
38	739	0.187436		38	739	0.282171		38	739	0.172214		38	739	0.260522
55	740	0.384611		55	740	0.162581		55	740	0.229353		55	740	0.304707
78	741	0.168093		78	741	0.126948		78	741	0.250374		78	741	0.124784
113	742	0.255355		113	742	0.207717		113	742	0.165927		113	742	0.217123
162	743	0.162151		162	743	0.102342		162	743	0.24323		162	743	0.242889
234	744	0.0886478		234	744	0.111346		234	744	0.168418		234	744	0.118048
336	745	0.0597953		336	745	0.114179		336	745	0.191523		336	745	0.280912
483	746	0.181938		483	746	0.185309		483	746	0.213264		483	746	0.274902
695	747	0.213875		695	747	0.152113		695	747	0.183462		695	747	0.174534
1000	748	0.150543		1000	748	0.149854		1000	748	0.200147		1000	748	0.177207
26	749	0.302603		26	749	-0.0396357		26	749	0.624041		26	749	0.152966
38	750	0.155635		38	750	0.0566414		38	750	-0.0458795		38	750	-0.0701932
55	751	0.254611		55	751	0.227546		55	751	0.484885		55	751	0.207033
78	752	0.0649523		78	752	0.148327		78	752	0.327507		78	752	0.249312
113	753	0.10888		113	753	0.241687		113	753	0.217647		113	753	0.127665
162	754	0.204937		162	754	0.126521		162	754	0.142253		162	754	0.0841512
234	755	0.16862		234	755	0.180337		234	755	0.215738		234	755	0.190877
336	756	0.164795		336	756	0.131776		336	756	0.153837		336	756	0.284512
483	757	0.134931		483	757	0.149504		483	757	0.0944542		483	757	0.171738
695	758	0.151238		695	758	0.226718		695	758	0.146013		695	758	0.195136
1000	759	0.187089		1000	759	0.177007		1000	759	0.166322		1000	759	0.196046
26	760	0.1253		26	760	-0.0968013		26	760	-0.11141		26	760	0.275867
38	761	0.00708794		38	761	0.0926494		38	761	0.160448		38	761	0.424966
55	762	0.40197		55	762	0.0965742		55	762	0.189856		55	762	0.235939
78	763	-0.0127261		78	763	0.241915		78	763	0.143779		78	763	0.039391
113	764	0.413909		113	764	0.324474		113	764	0.289529		113	764	0.0663648
162	765	0.185783		162	765	0.214482		162	765	0.304173		162	765	0.232972
234	766	0.0839604		234	766	0.265522		234	766	0.30641		234	766	0.0292664
336	767	0.148485		336	767	0.125419		336	767	0.194568		336	767	0.126864
483	768	0.182633		483	768	0.156809		483	768	0.22427		483	768	0.0877177
695	769	0.14013		695	769	0.145318		695	769	0.144196		695	769	0.126813
1000	770	0.159617		1000	770	0.152423		1000	770	0.212051		1000	770	0.214509
26	771	0.322167		26	771	0.265084		26	771	-0.0089328		26	771	-0.0984288
38	772	0.258391		38	772	0.329055		38	772	0.350972		38	772	0.210839
55	773	-0.000535729		55	773	0.288243		55	773	0.119753		55	773	0.0591566
78	774	0.131533		78	774	-0.00382749		78	774	0.0363146		78	774	0.107065
113	775	0.17209		113	775	0.134219		113	775	0.215982		113	775	0.202173
162	776	0.0210438		162	776	0.28359		162	776	0.0697047		162	776	0.102963
234	777	0.139444		234	777	0.201646		234	777	0.146449		234	777	0.144328
336	778	0.120413		336	778	0.136657		336	778	0.108525		336	778	0.198507
483	779	0.175063		483	779	0.232836		483	779	0.227812		483	779	0.209894
695	780	0.143091		695	780	0.143788		695	780	0.173393		695	780	0.171638
1000	781	0.158467		1000	781	0.176173		1000	781	0.236181		1000	781	0.189119
26	782	0.150514		26	782	0.0320095		26	782	0.567878		26	782	0.399963
38	783	-0.189059		38	783	0.447705		38	783	0.307518		38	783	0.24624
55	784	0.298399		55	784	0.438448		55	784	0.0137432		55	784	0.120948
78	785	0.259629		78	785	0.0867547		78	785	0.00713765		78	785	0.357925
113	786	-0.00453627		113	786	0.149773		113	786	0.246463		113	786	0.0717666
162	787	-0.0702795		162	787	0.273915		162	787	0.114747		162	787	0.312697
234	788	0.153616		234	788	0.286578		234	788	0.162737		234	788	0.168596
336	789	0.0340866		336	789	0.152918		336	789	0.191931		336	789	0.32412
483	790	0.174284		483	790	0.173256		483	790	0.165582		483	790	0.188342
695	791	0.150341		695	791	0.155572		695	791	0.198159		695	791	0.163345
1000	792	0.167271		1000	792	0.171898		1000	792	0.194153		1000	792	0.198133
26	793	0.0799149		26	793	0.403211		26	793	-0.159533		26	793	0.351001
38	794	0.312139		38	794	0.122371		38	794	0.221067		38	794	0.257237
55	795	0.115013		55	795	0.238826		55	795	0.445404		55	795	0.0611469
78	796	0.188923		78	796	0.00544806		78	796	0.0526086		78	796	0.290488
113	797	0.00491617		113	797	-0.042685		113	797	0.223203		113	797	0.159077
162	798	0.138325		162	798	0.176903		162	798	0.142297		162	798	0.166254
234	799	0.242922		234	799	0.120536		234	799	0.217385		234	799	0.232559
336	800	0.249422		336	800	0.180528		336	800	0.238121		336	800	0.251413
483	801	0.146334		483	801	0.189735		483	801	0.0935361		483	801	0.170168
695	802	0.187196		695	802	0.213698		695	802	0.198207		695	802	0.156027
1000	803	0.178638		1000	803	0.153236		1000	803	0.173219		1000	803	0.226801
26	804	-0.00155882		26	804	0.249303		26	804	0.0299282		26	804	0.156934
38	805	-0.241739		38	805	0.0449255		38	805	0.197684		38	805	0.368606
55	806	-0.116794		55	806	0.277832		55	806	0.329757		55	806	-0.126394
78	807	0.119413		78	807	0.21945		78	807	0.0783027		78	807	0.175364
113	808	0.0679856		113	808	0.106378		113	808	0.232981		113	808	0.190622
162	809	0.291895		162	809	0.0747766		162	809	0.139966		162	809	0.0721859
234	810	0.176934		234	810	0.147182		234	810	0.118696		234	810	0.060567
336	811	0.0886888		336	811	0.173583		336	811	0.205506		336	811	0.23377
483	812	0.164857		483	812	0.113036		483	812	0.180506		483	812	0.19084
695	813	0.13621		695	813	0.150785		695	813	0.219469		695	813	0.168959
1000	814	0.165972		1000	814	0.181074		1000	814	0.192619		1000	814	0.153932
26	815	0.131925		26	815	-0.082105		26	815	0.236143		26	815	0.0898913
38	816	-0.10682		38	816	0.418615		38	816	0.332859		38	816	-0.20611
55	817	0.0524379		55	817	0.146308		55	817	-0.00898148		55	817	0.161055
78	818	0.0592783		78	818	0.468732		78	818	0.352235		78	818	0.370088
113	819	0.281394		113	819	0.249157		113	819	0.299159		113	819	0.290034
162	820	0.326535		162	820	0.293934		162	820	0.236625		162	820	0.0705714
234	821	0.247137		234	821	0.250586		234	821	0.255857		234	821	0.207634
336	822	0.111561		336	822	0.184976		336	822	0.155229		336	822	0.138627
483	823	0.122048		483	823	0.18223		483	823	0.159217		483	823	0.145495
695	824	0.177534		695	824	0.217607		695	824	0.150219		695	824	0.200359
1000	825	0.172453		1000	825	0.1586		1000	825	0.191163		1000	825	0.172989
26	826	-0.0404853		26	826	0.205535		26	826	0.50049		26	826	0.0595122
38	827	0.33821		38	827	0.368705		38	827	-0.321769		38	827	0.076517
55	828	0.203557		55	828	0.240309		55	828	0.175126		55	828	0.233397
78	829	-0.0265117		78	829	0.245059		78	829	0.381476		78	829	0.155498
113	830	0.130218		113	830	0.241879		113	830	0.25715		113	830	0.130953
162	831	0.196732		162	831	0.120808		162	831	0.266913		162	831	0.0555185
234	832	0.150305		234	832	0.172774		234	832	0.271325		234	832	0.132497
336	833	0.115207		336	833	0.242381		336	833	0.234306		336	833	0.221771
483	834	0.162033		483	834	0.162957		483	834	0.141736		483	834	0.156404
695	835	0.125853		695	835	0.163768		695	835	0.156654		695	835	0.196926
1000	836	0.174511		1000	836	0.182474		1000	836	0.19875		1000	836	0.185116
26	837	0.26643		26	837	-0.0509885		26	837	0.183616		26	837	0.345934
38	838	0.210153		38	838	0.228018		38	838	0.37434		38	838	0.51051
55	839	0.39252		55	839	0.224539		55	839	0.267208		55	839	0.271649
78	840	0.331644		78	840	0.194157		78	840	0.0927246		78	840	0.271876
113	841	0.28127		113	841	0.162651		113	841	0.326004		113	841	0.232827
162	842	0.127956		162	842	0.221338		162	842	0.331556		162	842	0.191213
234	843	0.0708017		234	843	0.149639		234	843	0.217913		234	843	0.192226
336	844	0.0968844		336	844	0.119301		336	844	0.116609		336	844	0.139753
483	845	0.154424		483	845	0.202981		483	845	0.174189		483	845	0.197539
695	846	0.198396		695	846	0.197817		695	846	0.155616		695	846	0.194101
1000	847	0.12257		1000	847	0.187462		1000	847	0.196816		1000	847	0.205933
26	848	-0.204082		26	848	-0.21151		26	848	0.183622		26	848	0.439202
38	849	0.361594		38	849	0.246707		38	849	0.0400248		38	849	0.272233
55	850	0.0891515		55	850	0.113994		55	850	0.037264		55	850	0.17372
78	851	0.20923		78	851	0.362137		78	851	0.352553		78	851	0.28925
113	852	0.229396		113	852	0.130365		113	852	0.0869977		113	852	0.218567
162	853	0.202655		162	853	0.217498		162	853	0.0707965		162	853	0.111649
234	854	0.224944		234	854	0.130659		234	854	0.147822		234	854	0.261305
336	855	0.217628		336	855	0.118241		336	855	0.239886		336	855	0.250676
483	856	0.147304		483	856	0.233182		483	856	0.274856		483	856	0.207428
695	857	0.151704		695	857	0.132358		695	857	0.1282		695	857	0.182025
1000	858	0.159303		1000	858	0.160717		1000	858	0.175198		1000	858	0.189397
26	859	0.256335		26	859	0.251306		26	859	0.312313		26	859	0.061941
38	860	0.284217		38	860	0.26406		38	860	-0.00608213		38	860	0.314622
55	861	0.364662		55	861	0.164503		55	861	0.271136		55	861	0.222632
78	862	0.239839		78	862	0.338199		78	862	0.0927797		78	862	0.347403
113	863	0.181295		113	863	0.129682		113	863	0.139622		113	863	0.159034
162	864	0.0807149		162	864	0.233905		162	864	0.169634		162	864	0.21837
234	865	0.226308		234	865	0.257035		234	865	0.189544		234	865	0.207191
336	866	0.128479		336	866	0.14045		336	866	0.243292		336	866	0.132034
483	867	0.0890202		483	867	0.151842		483	867	0.195599		483	867	0.212539
695	868	0.163958		695	868	0.107667		695	868	0.198933		695	868	0.168536
1000	869	0.137572		1000	869	0.195606		1000	869	0.168742		1000	869	0.162996
26	870	0.475215		26	870	0.175027		26	870	-0.0908362		26	870	0.0205674
38	871	0.252634		38	871	0.158705		38	871	0.183638		38	871	0.0860492
55	872	-0.0406205		55	872	0.0711064		55	872	0.169552		55	872	0.389309
78	873	0.174718		78	873	0.0379968		78	873	0.0781792		78	873	-0.0208639
113	874	0.169941		113	874	0.117768		113	874	0.34216		113	874	0.077412
162	875	0.233212		162	875	0.178101		162	875	0.181895		162	875	0.233404
234	876	0.149246		234	876	0.10276		234	876	0.156755		234	876	0.120712
336	877	0.15551		336	877	0.181734		336	877	0.210642		336	877	0.257138
483	878	0.0829414		483	878	0.182012		483	878	0.205331		483	878	0.192366
695	879	0.139094		695	879	0.191522		695	879	0.211104		695	879	0.175619
1000	880	0.17519		1000	880	0.172424		1000	880	0.216405		1000	880	0.172075
26	881	0.229758		26	881	0.318769		26	881	0.0614729		26	881	0.0828643
38	882	0.0787255		38	882	0.242809		38	882	0.268342		38	882	0.237398
55	883	0.248361		55	883	0.215044		55	883	0.211064		55	883	0.0787665
78	884	0.338436		78	884	0.199395		78	884	0.211381		78	884	0.186064
113	885	-0.0742313		113	885	0.0278073		113	885	0.103778		113	885	0.185292
162	886	0.374404		162	886	0.0372056		162	886	0.179007		162	886	0.185444
234	887	0.114569		234	887	0.17956		234	887	0.178776		234	887	0.174364
336	888	0.0772102		336	888	0.16754		336	888	0.161725		336	888	0.278285
483	889	0.192154		483	889	0.185594		483	889	0.179307		483	889	0.208092
695	890	0.140716		695	890	0.164345		695	890	0.281731		695	890	0.170434
1000	891	0.190771		1000	891	0.188255		1000	891	0.14592		1000	891	0.173211
26	892	-0.146602		26	892	0.169935		26	892	0.334758		26	892	-0.0295736
38	893	0.0761678		38	893	0.424925		38	893	0.165918		38	893	0.453084
55	894	0.120374		55	894	0.329871		55	894	0.250135		55	894	0.209121
78	895	0.378833		78	895	0.346119		78	895	-0.0430984		78	895	-0.0427613
113	896	0.315332		113	896	0.0137885		113	896	0.102768		113	896	0.0567872
162	897	0.00447029		162	897	0.185208		162	897	0.192197		162	897	0.0754959
234	898	0.180664		234	898	0.143659		234	898	0.247221		234	898	0.154029
336	899	0.188014		336	899	0.163612		336	899	0.18759		336	899	0.166975
483	900	0.112414		483	900	0.201762		483	900	0.189971		483	900	0.182013
695	901	0.148489		695	901	0.144548		695	901	0.178869		695	901	0.19448
1000	902	0.172931		1000	902	0.195889		1000	902	0.22323		1000	902	0.213423
26	903	0.389976		26	903	0.308284		26	903	0.080229		26	903	0.497694
38	904	-0.108462		38	904	0.233261		38	904	0.309088		38	904	0.11856
55	905	0.178847		55	905	0.339181		55	905	0.15718		55	905	0.0734745
78	906	0.077113		78	906	0.247315		78	906	0.108177		78	906	-0.0297601
113	907	0.0867303		113	907	0.245598		113	907	0.167953		113	907	0.175144
162	908	0.223518		162	908	0.18825		162	908	0.221417		162	908	0.276231
234	909	0.229307		234	909	0.176379		234	909	0.0478306		234	909	0.168391
336	910	0.176968		336	910	0.233538		336	910	0.174952		336	910	0.137619
483	911	0.140535		483	911	0.214255		483	911	0.20164		483	911	0.226296
695	912	0.119555		695	912	0.155339		695	912	0.179195		695	912	0.127186
1000	913	0.162602		1000	913	0.175628		1000	913	0.168923		1000	913	0.165047
26	914	0.467328		26	914	0.0315889		26	914	0.380511		26	914	0.180756
38	915	0.0820507		38	915	0.0560038		38	915	0.085453		38	915	0.292723
55	916	0.167811		55	916	-0.00479324		55	916	0.0406534		55	916	-0.145115
78	917	0.215818		78	917	0.0709687		78	917	0.265804		78	917	0.191162
113	918	0.111089		113	918	0.214468		113	918	0.171538		113	918	0.218033
162	919	0.0975305		162	919	0.28412		162	919	0.209781		162	919	0.183072
234	920	0.256131		234	920	0.138852		234	920	0.161768		234	920	0.269032
336	921	0.105778		336	921	0.16093		336	921	0.161884		336	921	0.243323
483	922	0.157761		483	922	0.16895		483	922	0.119789		483	922	0.14417
695	923	0.140779		695	923	0.144227		695	923	0.189658		695	923	0.194898
1000	924	0.19085		1000	924	0.185892		1000	924	0.204085		1000	924	0.183941
26	925	-0.0046235		26	925	0.065308		26	925	0.042786		26	925	-0.00306462
38	926	0.530977		38	926	0.183312		38	926	0.193835		38	926	0.169127
55	927	0.176911		55	927	0.192274		55	927	0.0583944		55	927	0.431209
78	928	0.285076		78	928	0.15253		78	928	0.205367		78	928	0.342035
113	929	0.146587		113	929	0.0783912		113	929	0.168713		113	929	0.285535
162	930	0.142804		162	930	0.187247		162	930	0.131657		162	930	0.242275
234	931	0.156926		234	931	0.14353		234	931	0.146328		234	931	0.291553
336	932	0.194439		336	932	0.235245		336	932	0.172345		336	932	0.136018
483	933	0.118364		483	933	0.181999		483	933	0.177251		483	933	0.205012
695	934	0.123877		695	934	0.152941		695	934	0.175881		695	934	0.202567
1000	935	0.160089		1000	935	0.162012		1000	935	0.199943		1000	935	0.200604
26	936	0.182616		26	936	-0.137652		26	936	0.263842		26	936	0.144543
38	937	0.0453452		38	937	0.17909		38	937	0.0411684		38	937	0.0850679
55	938	0.165259		55	938	-0.0604702		55	938	0.18159		55	938	0.100579
78	939	0.0527114		78	939	-0.012118		78	939	0.152768		78	939	0.134556
113	940	0.00287005		113	940	0.140039		113	940	0.0588796		113	940	0.150838
162	941	0.177565		162	941	0.140638		162	941	0.184689		162	941	0.208376
234	942	0.104977		234	942	0.110263		234	942	0.226799		234	942	0.171725
336	943	0.13246		336	943	0.228589		336	943	0.192802		336	943	0.127393
483	944	0.140118		483	944	0.177043		483	944	0.248702		483	944	0.11546
695	945	0.178163		695	945	0.155583		695	945	0.20091		695	945	0.194745
1000	946	0.121608		1000	946	0.165235		1000	946	0.188592		1000	946	0.154163
26	947	0.309871		26	947	0.432534		26	947	-0.120919		26	947	0.407125
38	948	0.193224		38	948	0.261304		38	948	0.00856344		38	948	0.169943
55	949	0.102496		55	949	0.221187		55	949	-0.0275202		55	949	0.311203
78	950	0.142115		78	950	0.264956		78	950	0.15179		78	950	0.0742953
113	951	0.110239		113	951	0.211649		113	951	0.116356		113	951	0.245561
162	952	0.150286		162	952	0.0958099		162	952	0.108693		162	952	0.148942
234	953	0.0878927		234	953	0.282721		234	953	0.0750045		234	953	0.0969592
336	954	0.0850037		336	954	0.129996		336	954	0.230261		336	954	0.151566
483	955	0.109301		483	955	0.190729		483	955	0.280112		483	955	0.135067
695	956	0.189699		695	956	0.177818		695	956	0.200924		695	956	0.143646
1000	957	0.184277		1000	957	0.146441		1000	957	0.185861		1000	957	0.210091
26	958	-0.227907		26	958	0.0832785		26	958	0.435922		26	958	0.0289931
38	959	0.481187		38	959	0.148902		38	959	0.0646378		38	959	-0.0204851
55	960	0.249781		55	960	0.267031		55	960	0.0238787		55	960	0.206542
78	961	0.164549		78	961	0.213519		78	961	0.35843		78	961	0.29514
113	962	-0.00108776		113	962	0.129876		113	962	0.195109		113	962	0.247262
162	963	0.100712		162	963	0.139176		162	963	0.23545		162	963	0.135505
234	964	0.145659		234	964	0.0994612		234	964	0.257709		234	964	0.194148
336	965	0.172278		336	965	0.167752		336	965	0.228638		336	965	0.116432
483	966	0.178957		483	966	0.171297		483	966	0.184527		483	966	0.177356
695	967	0.162127		695	967	0.151723		695	967	0.161315		695	967	0.196447
1000	968	0.164892		1000	968	0.177542		1000	968	0.151019		1000	968	0.149342
26	969	0.405804		26	969	0.349279		26	969	0.18638		26	969	0.209771
38	970	0.053451		38	970	0.257489		38	970	0.259927		38	970	-0.0350525
55	971	0.139601		55	971	0.21044		55	971	0.301607		55	971	0.309002
78	972	0.0696982		78	972	0.224447		78	972	0.185509		78	972	0.0357624
113	973	0.168225		113	973	0.265722		113	973	0.378273		113	973	0.174001
162	974	0.220489		162	974	0.24714		162	974	0.358563		162	974	0.12727
234	975	0.195518		234	975	0.14002		234	975	0.191311		234	975	0.19502
336	976	0.157041		336	976	0.107758		336	976	0.187369		336	976	0.069002
483	977	0.18799		483	977	0.183476		483	977	0.258779		483	977	0.24076
695	978	0.146314		695	978	0.178876		695	978	0.148531		695	978	0.180303
1000	979	0.157898		1000	979	0.207407		1000	979	0.201816		1000	979	0.174726
26	980	0.126376		26	980	0.0572624		26	980	0.258976		26	980	0.427832
38	981	0.174742		38	981	0.540101		38	981	-0.0749852		38	981	0.0930391
55	982	0.308125		55	982	0.138487		55	982	0.29257		55	982	0.295637
78	983	0.235324		78	983	0.0901057		78	983	0.136106		78	983	-0.106349
113	984	0.241339		113	984	0.148717		113	984	0.26638		113	984	0.119145
162	985	0.220099		162	985	0.234703		162	985	0.200605		162	985	0.247114
234	986	0.0880722		234	986	0.148013		234	986	0.225964		234	986	0.210429
336	987	0.20546		336	987	0.248403		336	987	0.167805		336	987	0.144406
483	988	0.15102		483	988	0.194483		483	988	0.137948		483	988	0.231932
695	989	0.139136		695	989	0.216953		695	989	0.155304		695	989	0.155201
1000	990	0.11355		1000	990	0.142922		1000	990	0.190409		1000	990	0.184429
26	991	-0.0204761		26	991	0.210645		26	991	0.318233		26	991	0.0730544
38	992	0.0579042		38	992	0.210295		38	992	-0.255456		38	992	0.212511
55	993	0.279534		55	993	0.284434		55	993	0.375521		55	993	0.370721
78	994	-0.0598392		78	994	0.285471		78	994	0.12424		78	994	0.369754
113	995	0.186843		113	995	0.0720022		113	995	0.390052		113	995	0.0892541
162	996	0.0788906		162	996	0.026178		162	996	0.183467		162	996	0.360535
234	997	0.073894		234	997	0.108966		234	997	0.21734		234	997	0.159876
336	998	0.13837		336	998	0.176866		336	998	0.154802		336	998	0.214768
483	999	0.168483		483	999	0.192802		483	999	0.251113		483	999	0.199009
695	1000	0.159193		695	1000	0.146674		695	1000	0.166227		695	1000	0.143179
1000	1001	0.139717		1000	1001	0.186207		1000	1001	0.193985		1000	1001	0.161044
26	1002	0.0841192		26	1002	0.307713		26	1002	0.0200963		26	1002	0.327538
38	1003	-0.047154		38	1003	0.177796		38	1003	0.354804		38	1003	-0.0660465
55	1004	0.248558		55	1004	0.404557		55	1004	0.077392		55	1004	0.56777
78	1005	0.291097		78	1005	0.120505		78	1005	0.322293		78	1005	0.18647
113	1006	0.129587		113	1006	0.121999		113	1006	0.173076		113	1006	0.0874042
162	1007	0.0730765		162	1007	0.130211		162	1007	0.135839		162	1007	0.114221
234	1008	0.242123		234	1008	0.228986		234	1008	0.30597		234	1008	0.215875
336	1009	0.0865484		336	1009	0.189448		336	1009	0.126348		336	1009	0.208712
483	1010	0.184798		483	1010	0.155195		483	1010	0.158241		483	1010	0.193622
695	1011	0.0852368		695	1011	0.167653		695	1011	0.152751		695	1011	0.186003
1000	1012	0.157849		1000	1012	0.162701		1000	1012	0.17375		1000	1012	0.177239
26	1013	0.404777		26	1013	0.0765232		26	1013	0.182455		26	1013	0.0914529
38	1014	0.485242		38	1014	0.0448957		38	1014	0.243915		38	1014	0.0976874
55	1015	0.0235566		55	1015	0.119647		55	1015	0.27364		55	1015	-0.26199
78	1016	0.0696683		78	1016	0.209609		78	1016	0.140514		78	1016	0.0879494
113	1017	0.124528		113	1017	0.026157		113	1017	0.126043		113	1017	0.232327
162	1018	0.156826		162	1018	0.0867672		162	1018	0.068508		162	1018	0.159863
234	1019	0.19415		234	1019	0.228207		234	1019	0.120812		234	1019	0.183807
336	1020	0.163092		336	1020	0.207027		336	1020	0.155999		336	1020	0.134028
483	1021	0.153311		483	1021	0.145939		483	1021	0.186955		483	1021	0.170353
695	1022	0.102843		695	1022	0.114841		695	1022	0.157743		695	1022	0.165907
1000	1023	0.147321		1000	1023	0.16063		1000	1023	0.203812		1000	1023	0.2144
26	1024	0.171907		26	1024	-0.152301		26	1024	0.508107		26	1024	0.223561
38	1025	0.357992		38	1025	-0.024807		38	1025	0.509244		38	1025	0.371671
55	1026	0.345382		55	1026	0.281672		55	1026	0.169906		55	1026	-0.0242328
78	1027	0.103552		78	1027	0.0992132		78	1027	0.320471		78	1027	0.108356
113	1028	0.141401		113	1028	0.18918		113	1028	0.122629		113	1028	0.171803
162	1029	0.142018		162	1029	0.0741567		162	1029	0.246449		162	1029	0.14387
234	1030	0.193509		234	1030	0.216173		234	1030	0.0965803		234	1030	0.295937
336	1031	0.120967		336	1031	0.100909		336	1031	0.191993		336	1031	0.186755
483	1032	0.175882		483	1032	0.134302		483	1032	0.196495		483	1032	0.162203
695	1033	0.20143		695	1033	0.165587		695	1033	0.203495		695	1033	0.234781
1000	1034	0.149751		1000	1034	0.176517		1000	1034	0.205697		1000	1034	0.18029
26	1035	0.41689		26	1035	0.158612		26	1035	0.665075		26	1035	0.0468901
38	1036	-0.0257272		38	1036	-0.0031963		38	1036	0.0216771		38	1036	0.4436
55	1037	0.0209211		55	1037	0.0314011		55	1037	0.179347		55	1037	0.221394
78	1038	0.119824		78	1038	0.0223775		78	1038	0.0609802		78	1038	0.316104
113	1039	0.221934		113	1039	0.215493		113	1039	0.269275		113	1039	0.243288
162	1040	0.119614		162	1040	0.19417		162	1040	0.250012		162	1040	0.274916
234	1041	0.216516		234	1041	0.20807		234	1041	0.209728		234	1041	0.218893
336	1042	-0.00989604		336	1042	0.113333		336	1042	0.199396		336	1042	0.272093
483	1043	0.162734		483	1043	0.0529759		483	1043	0.0935789		483	1043	0.118463
695	1044	0.196075		695	1044	0.186023		695	1044	0.185249		695	1044	0.106511
1000	1045	0.154777		1000	1045	0.145814		1000	1045	0.180639		1000	1045	0.180264
26	1046	0.389849		26	1046	0.206924		26	1046	0.336265		26	1046	0.584359
38	1047	0.113117		38	1047	0.142379		38	1047	0.311171		38	1047	0.154352
55	1048	0.261085		55	1048	0.191733		55	1048	0.158083		55	1048	0.109571
78	1049	0.178048		78	1049	0.0810545		78	1049	0.0427113		78	1049	0.298626
113	1050	0.313541		113	1050	0.0934307		113	1050	0.125871		113	1050	0.114381
162	1051	0.165976		162	1051	0.161056		162	1051	0.123421		162	1051	0.202857
234	1052	0.110808		234	1052	0.202687		234	1052	0.211419		234	1052	0.283241
336	1053	0.142504		336	1053	0.122823		336	1053	0.11988		336	1053	0.107523
483	1054	0.137296		483	1054	0.217587		483	1054	0.209789		483	1054	0.231822
695	1055	0.158409		695	1055	0.151198		695	1055	0.237255		695	1055	0.1296
1000	1056	0.188155		1000	1056	0.180948		1000	1056	0.182693		1000	1056	0.157576
26	1057	-0.207787		26	1057	0.489629		26	1057	-0.0685771		26	1057	0.345545
38	1058	0.0688447		38	1058	0.00491477		38	1058	0.171223		38	1058	0.206426
55	1059	0.29355		55	1059	0.291182		55	1059	0.0569704		55	1059	0.435842
78	1060	0.359446		78	1060	0.245152		78	1060	0.395957		78	1060	0.187048
113	1061	0.0145743		113	1061	0.0284219		113	1061	0.203476		113	1061	0.245719
162	1062	0.183499		162	1062	0.113622		162	1062	0.130115		162	1062	0.201801
234	1063	0.176351		234	1063	0.145465		234	1063	0.151853		234	1063	0.147407
336	1064	0.129612		336	1064	0.151183		336	1064	0.176046		336	1064	0.280514
483	1065	0.167525		483	1065	0.176169		483	1065	0.15958		483	1065	0.20014
695	1066	0.117978		695	1066	0.182111		695	1066	0.195092		695	1066	0.17827
1000	1067	0.147302		1000	1067	0.180383		1000	1067	0.180112		1000	1067	0.178219
26	1068	0.145032		26	1068	0.598616		26	1068	0.0119523		26	1068	-0.00706627
38	1069	0.231202		38	1069	0.153215		38	1069	0.0682135		38	1069	-0.0379878
55	1070	0.337162		55	1070	0.336661		55	1070	0.150461		55	1070	-0.068589
78	1071	0.177063		78	1071	0.0223401		78	1071	0.127466		78	1071	-0.122296
113	1072	0.088642		113	1072	0.0539756		113	1072	0.340884		113	1072	0.247768
162	1073	0.146289		162	1073	0.260475		162	1073	0.130615		162	1073	0.124751
234	1074	0.246477		234	1074	0.223053		234	1074	0.0763331		234	1074	0.146449
336	1075	0.0800002		336	1075	0.155711		336	1075	0.0416262		336	1075	0.067089
483	1076	0.141902		483	1076	0.137731		483	1076	0.178681		483	1076	0.128802
695	1077	0.147002		695	1077	0.191673		695	1077	0.184904		695	1077	0.155112
1000	1078	0.142859		1000	1078	0.184103		1000	1078	0.19828		1000	1078	0.176279
26	1079	-0.273068		26	1079	0.28223		26	1079	0.178331		26	1079	0.389188
38	1080	0.169247		38	1080	0.200534		38	1080	0.247053		38	1080	0.39832
55	1081	0.350954		55	1081	0.074565		55	1081	0.234876		55	1081	0.233762
78	1082	0.250229		78	1082	0.279441		78	1082	0.287718		78	1082	0.0777546
113	1083	0.187896		113	1083	0.310961		113	1083	0.244449		113	1083	0.0254914
162	1084	0.180136		162	1084	0.253995		162	1084	0.0419968		162	1084	0.231514
234	1085	0.296822		234	1085	0.153441		234	1085	0.16611		234	1085	0.128624
336	1086	0.168241		336	1086	0.179972		336	1086	0.208998		336	1086	0.143369
483	1087	0.172832		483	1087	0.173958		483	1087	0.225444		483	1087	0.185477
695	1088	0.0936765		695	1088	0.185657		695	1088	0.172217		695	1088	0.161547
1000	1089	0.142337		1000	1089	0.178404		1000	1089	0.179861		1000	1089	0.170486
26	1090	0.174753		26	1090	-0.384652		26	1090	0.51532		26	1090	0.140732
38	1091	-0.0651652		38	1091	0.305391		38	1091	0.114661		38	1091	0.262902
55	1092	0.239683		55	1092	0.0281955		55	1092	0.06445		55	1092	0.0903151
78	1093	0.168692		78	1093	0.191038		78	1093	0.19743		78	1093	0.221811
113	1094	0.0915159		113	1094	0.250909		113	1094	0.160477		113	1094	0.188616
162	1095	0.13839		162	1095	0.200125		162	1095	0.19581		162	1095	0.0943373
234	1096	0.164146		234	1096	0.107526		234	1096	0.157473		234	1096	0.182625
336	1097	0.207717		336	1097	0.181622		336	1097	0.19551		336	1097	0.197294
483	1098	0.167914		483	1098	0.212424		483	1098	0.136209		483	1098	0.215806
695	1099	0.176427		695	1099	0.175385		695	1099	0.247188		695	1099	0.165366
1000	1100	0.137709		1000	1100	0.18663		1000	1100	0.182748		1000	1100	0.153448
26	1101	0.161049		26	1101	0.261963		26	1101	0.241948		26	1101	0.129585
38	1102	0.31826		38	1102	0.402116		38	1102	0.207862		38	1102	0.0837474
55	1103	0.088179		55	1103	0.620749		55	1103	0.0125284		55	1103	0.221007
78	1104	0.0766995		78	1104	0.17232		78	1104	0.365672		78	1104	0.233696
113	1105	0.0892858		113	1105	0.0610055		113	1105	0.142532		113	1105	0.173513
162	1106	0.289837		162	1106	0.1633		162	1106	0.362862		162	1106	0.181759
234	1107	0.0746328		234	1107	0.224901		234	1107	0.197786		234	1107	0.311326
336	1108	0.205806		336	1108	0.0736841		336	1108	0.267677		336	1108	0.222833
483	1109	0.151267		483	1109	0.169098		483	1109	0.191732		483	1109	0.175374
695	1110	0.185946		695	1110	0.147608		695	1110	0.228164		695	1110	0.170867
1000	1111	0.160639		1000	1111	0.179041		1000	1111	0.208054		1000	1111	0.214935
26	1112	0.303841		26	1112	0.0322957		26	1112	0.180435		26	1112	-0.249842
38	1113	0.331219		38	1113	0.00610802		38	1113	0.468146		38	1113	0.387129
55	1114	0.153048		55	1114	0.125229		55	1114	0.357176		55	1114	0.161925
78	1115	0.0636741		78	1115	0.157627		78	1115	0.234724		78	1115	0.221896
113	1116	0.0162247		113	1116	0.143466		113	1116	0.158065		113	1116	0.162574
162	1117	0.128859		162	1117	0.181569		162	1117	0.195462		162	1117	0.158055
234	1118	0.266788		234	1118	0.0943358		234	1118	0.19588		234	1118	0.206433
336	1119	0.218723		336	1119	0.139841		336	1119	0.275745		336	1119	0.0987493
483	1120	0.133727		483	1120	0.129485		483	1120	0.137239		483	1120	0.171007
695	1121	0.184485		695	1121	0.212635		695	1121	0.173243		695	1121	0.161624
1000	1122	0.168468		1000	1122	0.138865		1000	1122	0.183981		1000	1122	0.170573
26	1123	0.185231		26	1123	0.0732482		26	1123	0.12162		26	1123	0.0166631
38	1124	0.101925		38	1124	0.455095		38	1124	0.419788		38	1124	0.359267
55	1125	0.178473		55	1125	0.27705		55	1125	0.353099		55	1125	0.0341626
78	1126	0.161048		78	1126	0.362552		78	1126	0.044408		78	1126	0.255636
113	1127	0.190831		113	1127	0.212298		113	1127	0.202412		113	1127	0.195193
162	1128	0.123058		162	1128	0.117945		162	1128	0.0938057		162	1128	0.205727
234	1129	0.10376		234	1129	0.0329641		234	1129	0.124003		234	1129	0.117078
336	1130	0.111076		336	1130	0.183299		336	1130	0.133073		336	1130	0.196708
483	1131	0.148438		483	1131	0.206068		483	1131	0.209162		483	1131	0.108375
695	1132	0.137671		695	1132	0.182309		695	1132	0.194838		695	1132	0.127186
1000	1133	0.135441		1000	1133	0.160277		1000	1133	0.197543		1000	1133	0.215085
26	1134	0.0342508		26	1134	0.0416489		26	1134	0.274773		26	1134	0.315986
38	1135	0.26971		38	1135	0.425191		38	1135	0.0875915		38	1135	0.291819
55	1136	0.173301		55	1136	0.113831		55	1136	0.375362		55	1136	0.183513
78	1137	0.252847		78	1137	0.343767		78	1137	0.10762		78	1137	0.299836
113	1138	0.256385		113	1138	0.300525		113	1138	0.182703		113	1138	0.280569
162	1139	0.0693706		162	1139	0.232091		162	1139	0.0846388		162	1139	0.0844663
234	1140	0.157582		234	1140	0.15948		234	1140	0.109323		234	1140	0.247902
336	1141	0.143795		336	1141	0.17421		336	1141	0.156395		336	1141	0.210362
483	1142	0.189359		483	1142	0.18672		483	1142	0.166985		483	1142	0.254604
695	1143	0.174699		695	1143	0.179366		695	1143	0.181411		695	1143	0.170379
1000	1144	0.134552		1000	1144	0.162976		1000	1144	0.201702		1000	1144	0.178023
26	1145	0.234277		26	1145	-0.0773879		26	1145	0.329		26	1145	0.0464197
38	1146	0.176173		38	1146	-0.000614549		38	1146	0.0919466		38	1146	0.292475
55	1147	0.0992703		55	1147	0.153179		55	1147	-0.101638		55	1147	0.0462714
78	1148	0.200855		78	1148	0.372843		78	1148	0.0409663		78	1148	0.131171
113	1149	0.137276		113	1149	0.318509		113	1149	0.215905		113	1149	0.0621365
162	1150	0.229566		162	1150	0.142989		162	1150	0.200685		162	1150	0.244235
234	1151	0.214958		234	1151	0.123279		234	1151	0.0908276		234	1151	0.0738215
336	1152	0.157903		336	1152	0.122037		336	1152	0.138469		336	1152	0.1245
483	1153	0.177855		483	1153	0.160142		483	1153	0.129673		483	1153	0.252437
695	1154	0.16756		695	1154	0.159895		695	1154	0.206478		695	1154	0.225144
1000	1155	0.150972		1000	1155	0.180248		1000	1155	0.200417		1000	1155	0.178861
26	1156	0.0597255		26	1156	-0.0338125		26	1156	0.574404		26	1156	0.286128
38	1157	0.161291		38	1157	0.151745		38	1157	0.359514		38	1157	0.431311
55	1158	0.2049		55	1158	0.100868		55	1158	0.120647		55	1158	0.234337
78	1159	0.277725		78	1159	0.338824		78	1159	0.247597		78	1159	0.23519
113	1160	0.0710153		113	1160	0.250023		113	1160	0.350148		113	1160	0.230633
162	1161	0.215795		162	1161	0.178607		162	1161	0.179713		162	1161	0.173683
234	1162	0.228527		234	1162	0.179689		234	1162	0.174585		234	1162	0.124446
336	1163	0.202587		336	1163	0.189175		336	1163	0.166196		336	1163	0.123476
483	1164	0.157681		483	1164	0.164509		483	1164	0.188329		483	1164	0.164538
695	1165	0.118103		695	1165	0.213626		695	1165	0.206074		695	1165	0.145793
1000	1166	0.141124		1000	1166	0.169387		1000	1166	0.178618		1000	1166	0.142533
26	1167	0.121885		26	1167	0.456805		26	1167	0.0946208		26	1167	-0.0119582
38	1168	0.0595975		38	1168	-0.0732881		38	1168	-0.142775		38	1168	0.12595
55	1169	0.168001		55	1169	0.0655062		55	1169	0.327071		55	1169	0.124687
78	1170	0.16261		78	1170	0.105196		78	1170	0.11677		78	1170	0.303736
113	1171	0.193019		113	1171	0.12494		113	1171	0.212937		113	1171	0.129011
162	1172	0.294771		162	1172	0.0916305		162	1172	0.257414		162	1172	0.16384
234	1173	0.181192		234	1173	0.189789		234	1173	0.169335		234	1173	0.213088
336	1174	0.195304		336	1174	0.206912		336	1174	0.213934		336	1174	0.233582
483	1175	0.124969		483	1175	0.178432		483	1175	0.156745		483	1175	0.208017
695	1176	0.198498		695	1176	0.123785		695	1176	0.226162		695	1176	0.213498
1000	1177	0.170791		1000	1177	0.197249		1000	1177	0.176254		1000	1177	0.206038
26	1178	0.107073		26	1178	0.199952		26	1178	0.167822		26	1178	0.302334
38	1179	0.219048		38	1179	0.140535		38	1179	0.333518		38	1179	0.242253
55	1180	0.0898212		55	1180	0.355987		55	1180	0.242028		55	1180	0.202116
78	1181	0.0525763		78	1181	0.0526805		78	1181	0.178346		78	1181	0.3261
113	1182	0.29487		113	1182	0.186908		113	1182	0.0507164		113	1182	0.286894
162	1183	0.0674099		162	1183	0.0901327		162	1183	0.255569		162	1183	0.112457
234	1184	0.0409808		234	1184	0.198103		234	1184	0.150398		234	1184	0.24749
336	1185	0.160271		336	1185	0.172851		336	1185	0.137632		336	1185	0.153859
483	1186	0.150999		483	1186	0.200117		483	1186	0.189281		483	1186	0.238676
695	1187	0.145996		695	1187	0.177924		695	1187	0.184575		695	1187	0.181043
1000	1188	0.153961		1000	1188	0.189138		1000	1188	0.201336		1000	1188	0.188675
26	1189	0.116396		26	1189	0.127175		26	1189	-0.0581829		26	1189	0.0456925
38	1190	0.404399		38	1190	0.300305		38	1190	0.00262286		38	1190	0.206741
55	1191	0.136818		55	1191	-0.00511721		55	1191	0.156872		55	1191	0.125017
78	1192	-0.0640828		78	1192	-0.000749892		78	1192	0.245416		78	1192	0.172155
113	1193	-0.0182368		113	1193	0.00446359		113	1193	0.121472		113	1193	0.306984
162	1194	-0.00396419		162	1194	0.155805		162	1194	0.255779		162	1194	0.190691
234	1195	0.25125		234	1195	0.0929583		234	1195	0.30413		234	1195	0.192994
336	1196	0.183377		336	1196	0.151491		336	1196	0.286481		336	1196	0.0768006
483	1197	0.111212		483	1197	0.154281		483	1197	0.161603		483	1197	0.240433
695	1198	0.157906		695	1198	0.159053		695	1198	0.214146		695	1198	0.184361
1000	1199	0.149854		1000	1199	0.170903		1000	1199	0.206043		1000	1199	0.126123
26	1200	0.23914		26	1200	0.517044		26	1200	-0.049666		26	1200	0.0904974
38	1201	0.126695		38	1201	0.199692		38	1201	0.39781		38	1201	0.0734384
55	1202	0.0424309		55	1202	0.275155		55	1202	0.267322		55	1202	0.183097
78	1203	0.0236706		78	1203	0.10883		78	1203	0.127485		78	1203	0.101711
113	1204	0.12768		113	1204	0.123031		113	1204	0.297355		113	1204	0.137815
162	1205	0.0971939		162	1205	0.231077		162	1205	0.177464		162	1205	0.0797746
234	1206	0.151402		234	1206	0.135332		234	1206	0.139205		234	1206	0.119938
336	1207	0.128105		336	1207	0.161495		336	1207	0.206502		336	1207	0.153758
483	1208	0.153599		483	1208	0.173086		483	1208	0.12305		483	1208	0.185676
695	1209	0.125385		695	1209	0.20923		695	1209	0.167603		695	1209	0.22425
1000	1210	0.160807		1000	1210	0.193816		1000	1210	0.194807		1000	1210	0.154633
26	1211	0.233378		26	1211	0.299748		26	1211	0.557643		26	1211	0.0463478
38	1212	-0.0275033		38	1212	0.287977		38	1212	0.104157		38	1212	0.305435
55	1213	0.0164048		55	1213	0.0819459		55	1213	0.00196423		55	1213	0.15856
78	1214	-0.0166749		78	1214	0.046744		78	1214	0.129066		78	1214	0.0301737
113	1215	0.284002		113	1215	0.164157		113	1215	0.248212		113	1215	0.201626
162	1216	0.30613		162	1216	0.266893		162	1216	0.10485		162	1216	0.158573
234	1217	0.212382		234	1217	0.119422		234	1217	0.194536		234	1217	0.214097
336	1218	0.0815598		336	1218	0.118753		336	1218	0.1318		336	1218	0.170699
483	1219	0.189246		483	1219	0.158295		483	1219	0.1609		483	1219	0.11945
695	1220	0.146224		695	1220	0.18192		695	1220	0.182631		695	1220	0.210765
1000	1221	0.145012		1000	1221	0.173953		1000	1221	0.196519		1000	1221	0.174338
26	1222	0.579619		26	1222	-0.0366616		26	1222	-0.00284559		26	1222	-0.40052
38	1223	0.438638		38	1223	0.1283		38	1223	0.190195		38	1223	0.325148
55	1224	0.34507		55	1224	0.0991609		55	1224	0.220898		55	1224	0.17874
78	1225	0.174949		78	1225	0.204968		78	1225	0.301605		78	1225	0.180469
113	1226	0.0862281		113	1226	0.115814		113	1226	0.274003		113	1226	0.26393
162	1227	0.148506		162	1227	0.116696		162	1227	0.240631		162	1227	0.25793
234	1228	0.0445758		234	1228	0.176918		234	1228	0.191776		234	1228	0.0858996
336	1229	0.19852		336	1229	0.26098		336	1229	0.142211		336	1229	0.166862
483	1230	0.106368		483	1230	0.210285		483	1230	0.210863		483	1230	0.224712
695	1231	0.12497		695	1231	0.153507		695	1231	0.170903		695	1231	0.120253
1000	1232	0.141146		1000	1232	0.18294		1000	1232	0.185132		1000	1232	0.194945
26	1233	0.00855246		26	1233	-0.0892037		26	1233	0.358083		26	1233	0.22395
38	1234	0.116176		38	1234	0.272724		38	1234	0.486612		38	1234	0.217545
55	1235	0.0741258		55	1235	0.245599		55	1235	0.237273		55	1235	0.202335
78	1236	0.434625		78	1236	0.0917126		78	1236	0.128938		78	1236	0.201628
113	1237	0.21192		113	1237	0.23382		113	1237	0.341962		113	1237	0.146741
162	1238	0.0126316		162	1238	0.266073		162	1238	0.154644		162	1238	0.146772
234	1239	0.104856		234	1239	0.240484		234	1239	0.104481		234	1239	0.188565
336	1240	0.10709		336	1240	0.207949		336	1240	0.221471		336	1240	0.111395
483	1241	0.100224		483	1241	0.199571		483	1241	0.173946		483	1241	0.210274
695	1242	0.133585		695	1242	0.22172		695	1242	0.146814		695	1242	0.168152
1000	1243	0.135366		1000	1243	0.187766		1000	1243	0.196731		1000	1243	0.170034
26	1244	0.430332		26	1244	0.506677		26	1244	0.258178		26	1244	0.481552
38	1245	-0.151707		38	1245	0.361196		38	1245	0.350203		38	1245	0.0863961
55	1246	0.252429		55	1246	0.261408		55	1246	0.340402		55	1246	-0.00144213
78	1247	0.0718059		78	1247	0.117971		78	1247	0.109873		78	1247	0.394072
113	1248	0.259099		113	1248	0.186344		113	1248	0.188371		113	1248	-0.0707183
162	1249	0.231361		162	1249	0.252225		162	1249	0.148292		162	1249	0.201816
234	1250	0.0546744		234	1250	0.164865		234	1250	0.139018		234	1250	0.217944
336	1251	0.0405438		336	1251	0.147521		336	1251	0.225693		336	1251	0.192232
483	1252	0.15934		483	1252	0.152198		483	1252	0.158064		483	1252	0.180634
695	1253	0.176774		695	1253	0.15231		695	1253	0.205079		695	1253	0.200604
1000	1254	0.146699		1000	1254	0.204272		1000	1254	0.219967		1000	1254	0.174631
26	1255	-0.132922		26	1255	-0.11011		26	1255	0.403409		26	1255	0.438913
38	1256	0.304148		38	1256	0.376277		38	1256	-0.128858		38	1256	0.471711
55	1257	-0.038149		55	1257	0.2121		55	1257	0.0712541		55	1257	0.158955
78	1258	0.203074		78	1258	0.170759		78	1258	0.269947		78	1258	0.145785
113	1259	0.034442		113	1259	0.173414		113	1259	0.21425		113	1259	0.234212
162	1260	0.121255		162	1260	0.2081		162	1260	0.150924		162	1260	0.130225
234	1261	0.14649		234	1261	0.197812		234	1261	0.148606		234	1261	0.162339
336	1262	0.208511		336	1262	0.130263		336	1262	0.104244		336	1262	0.1633
483	1263	0.188524		483	1263	0.189411		483	1263	0.305005		483	1263	0.269261
695	1264	0.138109		695	1264	0.137175		695	1264	0.223041		695	1264	0.173255
1000	1265	0.171453		1000	1265	0.183679		1000	1265	0.154446		1000	1265	0.159783
26	1266	0.344344		26	1266	0.0303452		26	1266	0.0332346		26	1266	0.405507
38	1267	0.265511		38	1267	0.0452795		38	1267	0.214553		38	1267	0.101361
55	1268	0.21501		55	1268	0.237243		55	1268	0.231365		55	1268	0.00933061
78	1269	0.14537		78	1269	0.245		78	1269	0.247871		78	1269	0.109587
113	1270	-0.0220683		113	1270	0.0707787		113	1270	-0.0557276		113	1270	0.120276
162	1271	0.27231		162	1271	0.31681		162	1271	0.174668		162	1271	0.106463
234	1272	0.080247		234	1272	0.136258		234	1272	0.212598		234	1272	0.268472
336	1273	0.209774		336	1273	0.0572534		336	1273	0.266202		336	1273	0.147856
483	1274	0.123725		483	1274	0.150736		483	1274	0.209091		483	1274	0.158551
695	1275	0.145196		695	1275	0.159322		695	1275	0.177643		695	1275	0.180627
1000	1276	0.158578		1000	1276	0.190881		1000	1276	0.166801		1000	1276	0.1582
26	1277	-0.321096		26	1277	-0.0462736		26	1277	0.00610619		26	1277	0.126948
38	1278	0.236173		38	1278	-0.0278716		38	1278	0.223425		38	1278	-0.0147985
55	1279	0.404627		55	1279	0.187533		55	1279	0.104123		55	1279	0.228307
78	1280	0.216399		78	1280	0.151865		78	1280	0.346105		78	1280	0.215726
113	1281	0.162524		113	1281	0.171765		113	1281	0.0534322		113	1281	0.244807
162	1282	0.182812		162	1282	0.216987		162	1282	0.140618		162	1282	0.155305
234	1283	0.218015		234	1283	0.214558		234	1283	0.214444		234	1283	0.231473
336	1284	0.118715		336	1284	0.0913683		336	1284	0.172414		336	1284	0.109233
483	1285	0.165997		483	1285	0.22789		483	1285	0.203509		483	1285	0.177537
695	1286	0.115065		695	1286	0.157894		695	1286	0.209242		695	1286	0.191498
1000	1287	0.169008		1000	1287	0.212524		1000	1287	0.196312		1000	1287	0.194713
26	1288	0.215282		26	1288	-0.352973		26	1288	-0.0450321		26	1288	-0.147776
38	1289	0.0665299		38	1289	-0.044797		38	1289	-0.127831		38	1289	0.356568
55	1290	0.183604		55	1290	0.155064		55	1290	0.204452		55	1290	-0.0234992
78	1291	0.0379631		78	1291	0.157661		78	1291	0.164084		78	1291	0.214163
113	1292	0.16922		113	1292	0.207526		113	1292	0.164291		113	1292	0.208785
162	1293	0.267214		162	1293	0.230108		162	1293	0.0465007		162	1293	0.197023
234	1294	0.226611		234	1294	0.187682		234	1294	0.199311		234	1294	0.135171
336	1295	0.125383		336	1295	0.206163		336	1295	0.237022		336	1295	0.244991
483	1296	0.0893225		483	1296	0.110864		483	1296	0.252233		483	1296	0.127375
695	1297	0.100453		695	1297	0.141819		695	1297	0.20937		695	1297	0.143596
1000	1298	0.137979		1000	1298	0.183845		1000	1298	0.222661		1000	1298	0.169032
26	1299	-0.489167		26	1299	0.275446		26	1299	0.277021		26	1299	0.513556
38	1300	0.417633		38	1300	0.295603		38	1300	0.237376		38	1300	0.00858703
55	1301	0.116449		55	1301	0.472999		55	1301	0.246783		55	1301	0.338735
78	1302	-0.0166105		78	1302	0.184261		78	1302	0.367444		78	1302	0.0900054
113	1303	0.198326		113	1303	0.22238		113	1303	0.255785		113	1303	0.209945
162	1304	0.177244		162	1304	0.12016		162	1304	0.287945		162	1304	0.304293
234	1305	0.161544		234	1305	0.203402		234	1305	0.188277		234	1305	0.146313
336	1306	0.125891		336	1306	0.206532		336	1306	0.207442		336	1306	0.215919
483	1307	0.158198		483	1307	0.174616		483	1307	0.170863		483	1307	0.16832
695	1308	0.169826		695	1308	0.138752		695	1308	0.1614		695	1308	0.183195
1000	1309	0.146803		1000	1309	0.16065		1000	1309	0.193531		1000	1309	0.20426
26	1310	0.410882		26	1310	0.360639		26	1310	0.0439296		26	1310	0.250757
38	1311	0.22538		38	1311	0.0566097		38	1311	0.204131		38	1311	0.0348172
55	1312	-0.00170594		55	1312	0.0718809		55	1312	0.0559511		55	1312	0.293797
78	1313	0.18565		78	1313	0.127795		78	1313	0.418131		78	1313	0.0344481
113	1314	0.150965		113	1314	0.0800672		113	1314	0.127283		113	1314	0.288233
162	1315	-0.0130081		162	1315	0.145111		162	1315	0.171596		162	1315	0.120372
234	1316	0.228022		234	1316	0.224853		234	1316	0.097511		234	1316	0.208972
336	1317	0.164319		336	1317	0.201448		336	1317	0.243694		336	1317	0.137879
483	1318	0.166326		483	1318	0.139296		483	1318	0.186099		483	1318	0.102258
695	1319	0.168134		695	1319	0.170013		695	1319	0.159269		695	1319	0.199519
1000	1320	0.144888		1000	1320	0.196776		1000	1320	0.17474		1000	1320	0.180684
26	1321	0.0290861		26	1321	-0.128793		26	1321	0.500356		26	1321	0.437429
38	1322	0.176639		38	1322	0.240709		38	1322	0.0370019		38	1322	0.00779772
55	1323	0.241127		55	1323	-0.0833241		55	1323	-0.0993006		55	1323	0.127498
78	1324	0.0819652		78	1324	0.0398565		78	1324	0.199949		78	1324	0.209422
113	1325	0.302443		113	1325	0.388516		113	1325	-0.0467284		113	1325	0.23242
162	1326	0.174411		162	1326	0.21402		162	1326	0.202285		162	1326	0.183327
234	1327	0.104875		234	1327	0.181124		234	1327	0.137266		234	1327	0.16591
336	1328	0.124508		336	1328	0.227588		336	1328	0.176354		336	1328	0.289601
483	1329	0.149071		483	1329	0.196698		483	1329	0.107263		483	1329	0.160064
695	1330	0.168845		695	1330	0.168808		695	1330	0.152151		695	1330	0.156091
1000	1331	0.155692		1000	1331	0.182637		1000	1331	0.155267		1000	1331	0.175465
26	1332	0.432233		26	1332	-0.0693914		26	1332	0.325787		26	1332	0.51775
38	1333	0.393089		38	1333	0.324303		38	1333	0.215759		38	1333	0.243526
55	1334	0.194731		55	1334	0.0806256		55	1334	0.234348		55	1334	0.233825
78	1335	0.340027		78	1335	0.258144		78	1335	0.182535		78	1335	0.110115
113	1336	0.307406		113	1336	0.121505		113	1336	0.208491		113	1336	0.150988
162	1337	0.116364		162	1337	0.152184		162	1337	0.28019		162	1337	0.0901647
234	1338	0.20166		234	1338	0.21973		234	1338	0.131029		234	1338	0.156424
336	1339	0.164528		336	1339	0.183227		336	1339	0.173152		336	1339	0.156066
483	1340	0.137678		483	1340	0.251211		483	1340	0.228016		483	1340	0.195516
695	1341	0.155804		695	1341	0.190306		695	1341	0.161176		695	1341	0.1545
1000	1342	0.182286		1000	1342	0.152635		1000	1342	0.180934		1000	1342	0.16385
26	1343	0.487813		26	1343	0.0378808		26	1343	-0.340747		26	1343	0.11644
38	1344	0.0331372		38	1344	0.0587968		38	1344	0.0736691		38	1344	0.368512
55	1345	0.268945		55	1345	0.0466896		55	1345	0.293728		55	1345	0.33207
78	1346	0.0735351		78	1346	0.287314		78	1346	0.197611		78	1346	0.15533
113	1347	0.213267		113	1347	0.161364		113	1347	0.014584		113	1347	0.191778
162	1348	0.149708		162	1348	0.193202		162	1348	0.0949164		162	1348	0.270053
234	1349	0.23287		234	1349	0.129762		234	1349	0.293503		234	1349	0.216205
336	1350	0.224142		336	1350	0.176868		336	1350	0.246395		336	1350	0.143692
483	1351	0.0727957		483	1351	0.174279		483	1351	0.204099		483	1351	0.185499
695	1352	0.17539		695	1352	0.113072		695	1352	0.140383		695	1352	0.163719
1000	1353	0.135626		1000	1353	0.162118		1000	1353	0.188522		1000	1353	0.197039
26	1354	0.229178		26	1354	0.064134		26	1354	0.215903		26	1354	0.41564
38	1355	0.327851		38	1355	0.193141		38	1355	0.300526		38	1355	0.186127
55	1356	0.447981		55	1356	0.120768		55	1356	0.369729		55	1356	0.277205
78	1357	0.175021		78	1357	0.14321		78	1357	0.166013		78	1357	0.0401862
113	1358	0.126355		113	1358	0.176726		113	1358	0.154676		113	1358	0.111279
162	1359	0.126229		162	1359	0.151779		162	1359	0.258545		162	1359	0.116797
234	1360	0.142845		234	1360	0.123922		234	1360	0.235624		234	1360	0.0846647
336	1361	0.0453353		336	1361	0.161344		336	1361	0.171335		336	1361	0.189982
483	1362	0.116378		483	1362	0.178706		483	1362	0.144504		483	1362	0.167684
695	1363	0.170233		695	1363	0.166498		695	1363	0.159998		695	1363	0.165084
1000	1364	0.11759		1000	1364	0.152753		1000	1364	0.212936		1000	1364	0.182462
26	1365	0.289517		26	1365	-0.00220273		26	1365	-0.0457123		26	1365	0.325882
38	1366	-0.188277		38	1366	0.386356		38	1366	0.180305		38	1366	0.195778
55	1367	0.186625		55	1367	0.0594728		55	1367	0.227375		55	1367	-0.0605312
78	1368	0.215958		78	1368	-0.0140698		78	1368	0.205004		78	1368	0.101183
113	1369	0.284864		113	1369	0.144365		113	1369	-0.00820795		113	1369	0.203995
162	1370	0.140782		162	1370	0.242242		162	1370	0.239082		162	1370	0.182267
234	1371	0.0790429		234	1371	0.204964		234	1371	0.252183		234	1371	0.171887
336	1372	0.165814		336	1372	0.266576		336	1372	0.16		336	1372	0.170169
483	1373	0.152929		483	1373	0.193723		483	1373	0.159946		483	1373	0.174993
695	1374	0.143143		695	1374	0.19245		695	1374	0.209919		695	1374	0.20115
1000	1375	0.156485		1000	1375	0.15864		1000	1375	0.197348		1000	1375	0.182075
26	1376	0.0493701		26	1376	0.399238		26	1376	0.079115		26	1376	0.288601
38	1377	0.0711957		38	1377	0.0187994		38	1377	-0.00527207		38	1377	0.328981
55	1378	0.224787		55	1378	0.203975		55	1378	0.137368		55	1378	0.122716
78	1379	0.244918		78	1379	0.0114028		78	1379	0.316571		78	1379	0.123174
113	1380	0.160704		113	1380	0.164259		113	1380	0.126399		113	1380	0.113524
162	1381	0.197377		162	1381	0.12037		162	1381	0.216674		162	1381	0.172521
234	1382	0.13174		234	1382	0.172756		234	1382	0.210426		234	1382	0.080305
336	1383	0.211996		336	1383	0.115287		336	1383	0.201593		336	1383	0.161395
483	1384	0.147744		483	1384	0.185713		483	1384	0.212109		483	1384	0.130013
695	1385	0.101375		695	1385	0.151363		695	1385	0.233938		695	1385	0.190655
1000	1386	0.180398		1000	1386	0.213232		1000	1386	0.187755		1000	1386	0.208278
26	1387	-0.0838361		26	1387	0.576413		26	1387	0.176817		26	1387	-0.044551
38	1388	0.300867		38	1388	0.061617		38	1388	0.027777		38	1388	0.115056
55	1389	0.288759		55	1389	0.092523		55	1389	-0.044317		55	1389	0.191455
78	1390	0.202569		78	1390	-0.0689204		78	1390	0.125815		78	1390	0.161082
113	1391	0.204636		113	1391	0.19307		113	1391	0.288109		113	1391	0.0637891
162	1392	0.124647		162	1392	0.197508		162	1392	0.199751		162	1392	0.255947
234	1393	0.135062		234	1393	0.208875		234	1393	0.0343356		234	1393	0.178787
336	1394	0.0919282		336	1394	0.129729		336	1394	0.244125		336	1394	0.135154
483	1395	0.166476		483	1395	0.179133		483	1395	0.139093		483	1395	0.151572
695	1396	0.137575		695	1396	0.150969		695	1396	0.192158		695	1396	0.163146
1000	1397	0.138777		1000	1397	0.200027		1000	1397	0.165812		1000	1397	0.199218
26	1398	0.0310877		26	1398	-0.0217427		26	1398	0.155792		26	1398	0.161792
38	1399	0.0543777		38	1399	0.200304		38	1399	-0.0284087		38	1399	0.325263
55	1400	0.177943		55	1400	0.183901		55	1400	0.230968		55	1400	0.166165
78	1401	0.0937162		78	1401	0.439045		78	1401	0.238971		78	1401	0.0560288
113	1402	-0.00174696		113	1402	0.22463		113	1402	0.245719		113	1402	0.278222
162	1403	0.14119		162	1403	0.156124		162	1403	0.0615369		162	1403	0.144682
234	1404	0.180034		234	1404	0.165629		234	1404	0.0721286		234	1404	0.234621
336	1405	0.168467		336	1405	0.0930074		336	1405	0.142605		336	1405	0.236034
483	1406	0.166672		483	1406	0.214703		483	1406	0.171059		483	1406	0.207201
695	1407	0.16154		695	1407	0.181787		695	1407	0.203567		695	1407	0.195167
1000	1408	0.131955		1000	1408	0.148247		1000	1408	0.173237		1000	1408	0.180106
26	1409	0.55963		26	1409	-0.245758		26	1409	0.16229		26	1409	0.125788
38	1410	0.140232		38	1410	-0.0919084		38	1410	0.319877		38	1410	-0.00866414
55	1411	-0.0609869		55	1411	0.199198		55	1411	0.44813		55	1411	0.240416
78	1412	0.100285		78	1412	-0.0281408		78	1412	0.378831		78	1412	0.181147
113	1413	0.0179861		113	1413	0.12865		113	1413	0.242479		113	1413	0.190611
162	1414	0.139103		162	1414	0.131221		162	1414	0.200953		162	1414	0.101836
234	1415	0.085559		234	1415	0.260791		234	1415	0.179204		234	1415	0.187202
336	1416	0.173284		336	1416	0.215924		336	1416	0.256875		336	1416	0.123416
483	1417	0.128817		483	1417	0.121489		483	1417	0.208271		483	1417	0.200577
695	1418	0.157046		695	1418	0.114837		695	1418	0.183826		695	1418	0.15901
1000	1419	0.157457		1000	1419	0.184455		1000	1419	0.172989		1000	1419	0.169941
26	1420	0.0898145		26	1420	0.299406		26	1420	0.221571		26	1420	0.34757
38	1421	0.189047		38	1421	0.1472		38	1421	0.139298		38	1421	0.257716
55	1422	0.14326		55	1422	0.0929103		55	1422	0.101896		55	1422	0.331667
78	1423	0.0535864		78	1423	0.131278		78	1423	0.49479		78	1423	0.207173
113	1424	0.0325039		113	1424	0.122779		113	1424	0.184827		113	1424	0.229253
162	1425	0.124292		162	1425	0.132548		162	1425	0.284862		162	1425	0.0996931
234	1426	0.232922		234	1426	0.181397		234	1426	0.199427		234	1426	0.249142
336	1427	0.12834		336	1427	0.15053		336	1427	0.20816		336	1427	0.180057
483	1428	0.170801		483	1428	0.234178		483	1428	0.122702		483	1428	0.198119
695	1429	0.145406		695	1429	0.195925		695	1429	0.181075		695	1429	0.206216
1000	1430	0.118516		1000	1430	0.18001		1000	1430	0.193221		1000	1430	0.179023
26	1431	0.185144		26	1431	0.448762		26	1431	0.368885		26	1431	0.140656
38	1432	0.388919		38	1432	0.100205		38	1432	0.19693		38	1432	0.211594
55	1433	0.276508		55	1433	0.153141		55	1433	0.236932		55	1433	0.0453634
78	1434	0.033025		78	1434	0.283324		78	1434	0.123623		78	1434	0.293509
113	1435	0.0948242		113	1435	0.0871712		113	1435	0.0812992		113	1435	0.196707
162	1436	0.140721		162	1436	0.135747		162	1436	0.164051		162	1436	0.168523
234	1437	0.128543		234	1437	0.227535		234	1437	0.184565		234	1437	0.184009
336	1438	0.0848667		336	1438	0.174576		336	1438	0.25616		336	1438	0.123334
483	1439	0.217512		483	1439	0.219967		483	1439	0.230778		483	1439	0.160145
695	1440	0.163452		695	1440	0.132082		695	1440	0.125278		695	1440	0.188088
1000	1441	0.130207		1000	1441	0.151501		1000	1441	0.211973		1000	1441	0.173593
26	1442	0.302215		26	1442	0.448697		26	1442	0.162421		26	1442	0.355931
38	1443	0.236268		38	1443	0.34977		38	1443	0.112159		38	1443	-0.00945487
55	1444	0.0728381		55	1444	0.202646		55	1444	0.367198		55	1444	0.308683
78	1445	0.0684426		78	1445	0.133602		78	1445	0.264665		78	1445	0.260361
113	1446	0.191245		113	1446	0.187976		113	1446	0.225289		113	1446	0.286853
162	1447	0.0241038		162	1447	0.281991		162	1447	0.181118		162	1447	0.299136
234	1448	0.169477		234	1448	0.234037		234	1448	0.177136		234	1448	0.183605
336	1449	0.17015		336	1449	0.110831		336	1449	0.144679		336	1449	0.237397
483	1450	0.108011		483	1450	0.160283		483	1450	0.170788		483	1450	0.184741
695	1451	0.136543		695	1451	0.118913		695	1451	0.191562		695	1451	0.20918
1000	1452	0.184455		1000	1452	0.166984		1000	1452	0.204573		1000	1452	0.172504
26	1453	-0.0846827		26	1453	0.00131337		26	1453	-0.0662406		26	1453	0.269898
38	1454	0.20346		38	1454	0.323669		38	1454	0.419052		38	1454	0.24905
55	1455	0.162487		55	1455	0.347057		55	1455	0.220635		55	1455	0.262215
78	1456	0.234162		78	1456	0.306037		78	1456	0.0608671		78	1456	0.197627
113	1457	0.0213872		113	1457	0.0631008		113	1457	0.280129		113	1457	0.320051
162	1458	0.10895		162	1458	0.104089		162	1458	0.153208		162	1458	0.147649
234	1459	0.113197		234	1459	0.222279		234	1459	0.201506		234	1459	0.143098
336	1460	0.0744743		336	1460	0.15474		336	1460	0.0883205		336	1460	0.131935
483	1461	0.204649		483	1461	0.146269		483	1461	0.163519		483	1461	0.145798
695	1462	0.166259		695	1462	0.158474		695	1462	0.138784		695	1462	0.178724
1000	1463	0.160745		1000	1463	0.176379		1000	1463	0.182351		1000	1463	0.204747
26	1464	0.186198		26	1464	0.435674		26	1464	0.375366		26	1464	0.343679
38	1465	-0.0243687		38	1465	-0.00452098		38	1465	0.0917325		38	1465	0.219588
55	1466	0.0759766		55	1466	0.237505		55	1466	0.130571		55	1466	0.00669997
78	1467	0.193274		78	1467	-0.0996652		78	1467	0.182068		78	1467	0.378258
113	1468	0.0600521		113	1468	0.243431		113	1468	0.2451		113	1468	0.279848
162	1469	0.171153		162	1469	0.180795		162	1469	0.215731		162	1469	0.209747
234	1470	0.0692236		234	1470	0.1357		234	1470	0.186476		234	1470	0.203793
336	1471	0.148483		336	1471	0.113368		336	1471	0.150413		336	1471	0.168841
483	1472	0.119671		483	1472	0.161481		483	1472	0.201505		483	1472	0.152832
695	1473	0.134577		695	1473	0.176732		695	1473	0.162068		695	1473	0.155031
1000	1474	0.157143		1000	1474	0.149242		1000	1474	0.197327		1000	1474	0.175256
26	1475	0.400186		26	1475	-0.07392		26	1475	0.414999		26	1475	0.262318
38	1476	0.0266863		38	1476	0.0462935		38	1476	0.198273		38	1476	0.181358
55	1477	0.2344		55	1477	0.0396885		55	1477	0.195451		55	1477	0.192551
78	1478	0.248778		78	1478	0.0539501		78	1478	0.143906		78	1478	0.413432
113	1479	0.0856843		113	1479	0.135568		113	1479	0.0143617		113	1479	0.297278
162	1480	0.0252335		162	1480	0.26735		162	1480	0.217914		162	1480	0.294794
234	1481	0.116374		234	1481	0.0226977		234	1481	0.148273		234	1481	0.0763523
336	1482	0.0640989		336	1482	0.210067		336	1482	0.188472		336	1482	0.191815
483	1483	0.105952		483	1483	0.161186		483	1483	0.208661		483	1483	0.187752
695	1484	0.159637		695	1484	0.201859		695	1484	0.194363		695	1484	0.160675
1000	1485	0.159067		1000	1485	0.166209		1000	1485	0.166639		1000	1485	0.180642
26	1486	0.148637		26	1486	-0.022578		26	1486	0.354955		26	1486	0.211562
38	1487	0.182242		38	1487	0.571773		38	1487	0.287493		38	1487	0.0516086
55	1488	0.172814		55	1488	0.215558		55	1488	0.139315		55	1488	0.179848
78	1489	0.0440429		78	1489	0.205161		78	1489	0.293043		78	1489	0.368078
113	1490	-0.00441344		113	1490	0.145158		113	1490	0.253346		113	1490	0.235688
162	1491	0.135617		162	1491	0.16456		162	1491	0.101787		162	1491	0.0930659
234	1492	0.225917		234	1492	0.184574		234	1492	0.231346		234	1492	0.152328
336	1493	0.226931		336	1493	0.154415		336	1493	0.12071		336	1493	0.194007
483	1494	0.145951		483	1494	0.206049		483	1494	0.115872		483	1494	0.188762
695	1495	0.150282		695	1495	0.197641		695	1495	0.195925		695	1495	0.199029
1000	1496	0.156495		1000	1496	0.170884		1000	1496	0.147894		1000	1496	0.148803
26	1497	0.305774		26	1497	0.0697819		26	1497	0.42177		26	1497	0.272094
38	1498	0.16886		38	1498	0.182121		38	1498	0.202291		38	1498	0.524315
55	1499	0.144798		55	1499	0.029601		55	1499	0.246683		55	1499	0.188439
78	1500	0.188965		78	1500	-0.000266132		78	1500	0.142045		78	1500	0.178878
113	1501	0.0267993		113	1501	0.051412		113	1501	0.154519		113	1501	0.227142
162	1502	0.144304		162	1502	0.0885157		162	1502	0.200602		162	1502	0.254583
234	1503	0.325491		234	1503	0.194357		234	1503	0.114319		234	1503	0.149513
336	1504	0.196427		336	1504	0.175568		336	1504	0.18795		336	1504	0.142871
483	1505	0.139144		483	1505	0.168533		483	1505	0.13598		483	1505	0.191918
695	1506	0.14375		695	1506	0.148931		695	1506	0.201343		695	1506	0.182553
1000	1507	0.12585		1000	1507	0.171984		1000	1507	0.195205		1000	1507	0.178517
26	1508	-0.103923		26	1508	0.415512		26	1508	0.15147		26	1508	0.361991
38	1509	-0.0199178		38	1509	0.439497		38	1509	0.337726		38	1509	0.125736
55	1510	0.0848563		55	1510	0.0993663		55	1510	0.366572		55	1510	0.125185
78	1511	-0.0432606		78	1511	0.260279		78	1511	0.207686		78	1511	0.0856844
113	1512	0.0885955		113	1512	0.146523		113	1512	0.23558		113	1512	0.247646
162	1513	0.171435		162	1513	0.161243		162	1513	-0.0195821		162	1513	0.191735
234	1514	0.140825		234	1514	0.231837		234	1514	0.212213		234	1514	0.198603
336	1515	0.0604919		336	1515	0.0991295		336	1515	0.151639		336	1515	0.160627
483	1516	0.1699		483	1516	0.204214		483	1516	0.146353		483	1516	0.160061
695	1517	0.208687		695	1517	0.138307		695	1517	0.170028		695	1517	0.161272
1000	1518	0.144184		1000	1518	0.138419		1000	1518	0.167739		1000	1518	0.182176
26	1519	0.122208		26	1519	0.459714		26	1519	0.3866		26	1519	0.302241
38	1520	0.308214		38	1520	-0.0240899		38	1520	0.439336		38	1520	0.0790189
55	1521	0.032415		55	1521	0.446411		55	1521	0.271928		55	1521	0.38327
78	1522	0.218088		78	1522	0.0714793		78	1522	0.173087		78	1522	0.181122
113	1523	0.00353211		113	1523	0.0834828		113	1523	-0.0229679		113	1523	0.0671171
162	1524	0.171532		162	1524	0.117709		162	1524	0.176645		162	1524	0.248725
234	1525	0.158294		234	1525	0.179204		234	1525	0.169241		234	1525	0.159397
336	1526	0.213271		336	1526	0.241447		336	1526	0.176111		336	1526	0.24738
483	1527	0.133611		483	1527	0.244884		483	1527	0.182448		483	1527	0.15484
695	1528	0.111785		695	1528	0.126837		695	1528	0.194911		695	1528	0.15149
1000	1529	0.144404		1000	1529	0.192708		1000	1529	0.169878		1000	1529	0.176844
26	1530	0.213499		26	1530	0.173843		26	1530	0.494324		26	1530	0.357751
38	1531	-0.0679985		38	1531	0.0275831		38	1531	0.478513		38	1531	0.23054
55	1532	0.194532		55	1532	0.191207		55	1532	0.167045		55	1532	0.118976
78	1533	0.0955408		78	1533	-0.0756084		78	1533	0.184836		78	1533	0.179496
113	1534	0.0525028		113	1534	0.109305		113	1534	0.25877		113	1534	0.237261
162	1535	0.202208		162	1535	0.18074		162	1535	0.196564		162	1535	0.176264
234	1536	0.197513		234	1536	0.217941		234	1536	0.11446		234	1536	0.181457
336	1537	0.155889		336	1537	0.142003		336	1537	0.159539		336	1537	0.164775
483	1538	0.138469		483	1538	0.124112		483	1538	0.200916		483	1538	0.1554
695	1539	0.101232		695	1539	0.137634		695	1539	0.219298		695	1539	0.163091
1000	1540	0.15517		1000	1540	0.210459		1000	1540	0.172533		1000	1540	0.188735
26	1541	-0.128872		26	1541	0.557901		26	1541	0.115239		26	1541	0.189123
38	1542	-0.295778		38	1542	-0.00968061		38	1542	-0.126202		38	1542	0.273248
55	1543	0.233439		55	1543	0.253686		55	1543	0.132743		55	1543	0.140791
78	1544	0.211759		78	1544	0.164151		78	1544	0.293272		78	1544	0.193192
113	1545	0.113464		113	1545	0.167581		113	1545	0.181212		113	1545	0.0627721
162	1546	0.217802		162	1546	0.133213		162	1546	0.237651		162	1546	0.282303
234	1547	0.24183		234	1547	0.230525		234	1547	0.161125		234	1547	0.128281
336	1548	0.193895		336	1548	0.128467		336	1548	0.1771		336	1548	0.229881
483	1549	0.191015		483	1549	0.165991		483	1549	0.116268		483	1549	0.204906
695	1550	0.158982		695	1550	0.179824		695	1550	0.19802		695	1550	0.182729
1000	1551	0.145751		1000	1551	0.14885		1000	1551	0.178341		1000	1551	0.196517
26	1552	0.381847		26	1552	0.351912		26	1552	-0.0981555		26	1552	0.355097
38	1553	0.0632903		38	1553	0.149178		38	1553	0.120554		38	1553	0.103818
55	1554	0.125111		55	1554	0.188741		55	1554	0.408385		55	1554	0.32096
78	1555	0.170952		78	1555	0.358297		78	1555	0.223757		78	1555	0.225551
113	1556	0.0149247		113	1556	0.143535		113	1556	0.33695		113	1556	0.250704
162	1557	0.176159		162	1557	0.179287		162	1557	0.224631		162	1557	0.135995
234	1558	0.272611		234	1558	0.157528		234	1558	0.25904		234	1558	0.157872
336	1559	0.0913337		336	1559	0.123861		336	1559	0.161281		336	1559	0.237385
483	1560	0.143096		483	1560	0.139587		483	1560	0.17274		483	1560	0.209912
695	1561	0.153876		695	1561	0.188374		695	1561	0.185022		695	1561	0.200932
1000	1562	0.152163		1000	1562	0.19176		1000	1562	0.167991		1000	1562	0.183575
26	1563	0.609772		26	1563	0.0424218		26	1563	0.545862		26	1563	0.651707
38	1564	0.278546		38	1564	0.196303		38	1564	0.301127		38	1564	0.267843
55	1565	0.364772		55	1565	0.283736		55	1565	0.290201		55	1565	0.249943
78	1566	0.0979772		78	1566	0.112925		78	1566	0.241518		78	1566	0.327479
113	1567	0.0763077		113	1567	0.134064		113	1567	-0.00218475		113	1567	0.0858233
162	1568	0.161786		162	1568	0.28593		162	1568	0.214738		162	1568	0.252133
234	1569	0.113467		234	1569	0.0830755		234	1569	0.202298		234	1569	0.0843179
336	1570	0.171998		336	1570	0.232565		336	1570	0.127203		336	1570	0.0969623
483	1571	0.179285		483	1571	0.208548		483	1571	0.14621		483	1571	0.143298
695	1572	0.16112		695	1572	0.19727		695	1572	0.152106		695	1572	0.224987
1000	1573	0.1515		1000	1573	0.185934		1000	1573	0.179603		1000	1573	0.20115
26	1574	0.458574		26	1574	0.125625		26	1574	0.200602		26	1574	0.213207
38	1575	0.306795		38	1575	-0.00862762		38	1575	0.23236		38	1575	0.0540005
55	1576	0.385947		55	1576	-0.0124344		55	1576	-0.113421		55	1576	0.0582823
78	1577	0.0831111		78	1577	0.189762		78	1577	0.326533		78	1577	0.181396
113	1578	0.211711		113	1578	0.198308		113	1578	0.276911		113	1578	0.299292
162	1579	0.117801		162	1579	0.230245		162	1579	0.103569		162	1579	0.240241
234	1580	0.119524		234	1580	0.176537		234	1580	0.119518		234	1580	0.268862
336	1581	0.135041		336	1581	0.175407		336	1581	0.232388		336	1581	0.213548
483	1582	0.0932463		483	1582	0.161995		483	1582	0.221943		483	1582	0.23363
695	1583	0.183138		695	1583	0.162649		695	1583	0.156324		695	1583	0.152834
1000	1584	0.16601		1000	1584	0.179013		1000	1584	0.145185		1000	1584	0.183027
26	1585	0.180475		26	1585	0.356892		26	1585	-0.0350004		26	1585	0.252369
38	1586	0.207481		38	1586	0.252911		38	1586	0.0794682		38	1586	0.379305
55	1587	0.117502		55	1587	-0.102546		55	1587	0.157708		55	1587	0.400435
78	1588	0.157955		78	1588	0.153586		78	1588	0.0561218		78	1588	0.156146
113	1589	0.13619		113	1589	0.0670321		113	1589	0.177396		113	1589	0.0415911
162	1590	0.0993795		162	1590	0.192228		162	1590	0.212036		162	1590	0.0824732
234	1591	0.236231		234	1591	0.265421		234	1591	0.197491		234	1591	0.181897
336	1592	0.163219		336	1592	0.201829		336	1592	0.278606		336	1592	0.21299
483	1593	0.162618		483	1593	0.115259		483	1593	0.249166		483	1593	0.132599
695	1594	0.143876		695	1594	0.174741		695	1594	0.181361		695	1594	0.149166
1000	1595	0.177852		1000	1595	0.185905		1000	1595	0.173933		1000	1595	0.199091
26	1596	0.016422		26	1596	0.552011		26	1596	0.0940091		26	1596	-0.364346
38	1597	0.20355		38	1597	0.237065		38	1597	0.0583249		38	1597	0.193574
55	1598	0.141023		55	1598	0.285952		55	1598	0.0331902		55	1598	-0.105548
78	1599	0.0182357		78	1599	0.187609		78	1599	-0.0362969		78	1599	0.157159
113	1600	0.238393		113	1600	0.188205		113	1600	0.0357635		113	1600	0.112742
162	1601	0.0599611		162	1601	0.183472		162	1601	0.147464		162	1601	0.223128
234	1602	0.256363		234	1602	0.375805		234	1602	0.217923		234	1602	0.241138
336	1603	0.253985		336	1603	0.055739		336	1603	0.178021		336	1603	0.167455
483	1604	0.104897		483	1604	0.14723		483	1604	0.19312		483	1604	0.229662
695	1605	0.188799		695	1605	0.12381		695	1605	0.181842		695	1605	0.206005
1000	1606	0.130129		1000	1606	0.16893		1000	1606	0.181707		1000	1606	0.1718
26	1607	0.0751648		26	1607	0.195322		26	1607	0.481156		26	1607	0.42182
38	1608	-0.194215		38	1608	-0.123686		38	1608	0.530935		38	1608	-0.026835
55	1609	0.333937		55	1609	0.150225		55	1609	0.226364		55	1609	0.184448
78	1610	0.117751		78	1610	0.230957		78	1610	0.180086		78	1610	0.254005
113	1611	0.151685		113	1611	0.144094		113	1611	0.38197		113	1611	0.358684
162	1612	0.175914		162	1612	0.0876393		162	1612	0.184852		162	1612	0.0484935
234	1613	0.188989		234	1613	0.164876		234	1613	0.164939		234	1613	0.0464878
336	1614	0.109695		336	1614	0.143185		336	1614	0.0929974		336	1614	0.169731
483	1615	0.153156		483	1615	0.166401		483	1615	0.214459		483	1615	0.149986
695	1616	0.142004		695	1616	0.142297		695	1616	0.211647		695	1616	0.193636
1000	1617	0.147389		1000	1617	0.191908		1000	1617	0.211001		1000	1617	0.175891
26	1618	-0.0155322		26	1618	-0.247894		26	1618	-0.281343		26	1618	0.356093
38	1619	0.304385		38	1619	0.162607		38	1619	-0.103041		38	1619	0.277364
55	1620	0.159094		55	1620	0.226015		55	1620	-0.248533		55	1620	0.02538
78	1621	0.0367692		78	1621	0.319324		78	1621	0.087337		78	1621	0.152001
113	1622	0.0908047		113	1622	0.0274405		113	1622	0.355351		113	1622	0.265826
162	1623	0.0438026		162	1623	0.098168		162	1623	0.153663		162	1623	0.237039
234	1624	0.0573668		234	1624	0.142416		234	1624	0.137149		234	1624	0.0982953
336	1625	0.0947829		336	1625	0.163656		336	1625	0.136195		336	1625	0.156646
483	1626	0.206512		483	1626	0.12083		483	1626	0.206345		483	1626	0.132786
695	1627	0.172821		695	1627	0.169752		695	1627	0.19312		695	1627	0.197061
1000	1628	0.123203		1000	1628	0.163253		1000	1628	0.191826		1000	1628	0.150376
26	1629	0.43161		26	1629	-0.0498145		26	1629	0.477076		26	1629	0.0926111
38	1630	0.0269603		38	1630	0.163295		38	1630	0.187242		38	1630	0.388262
55	1631	0.264188		55	1631	0.145005		55	1631	0.202693		55	1631	0.283885
78	1632	0.334174		78	1632	0.156271		78	1632	0.358535		78	1632	0.036037
113	1633	0.218556		113	1633	0.223764		113	1633	0.178516		113	1633	0.0644392
162	1634	0.0380921		162	1634	0.205295		162	1634	0.217624		162	1634	0.154736
234	1635	0.102479		234	1635	0.154987		234	1635	0.14617		234	1635	0.226766
336	1636	0.176958		336	1636	0.172337		336	1636	0.268093		336	1636	0.100567
483	1637	0.199034		483	1637	0.16695		483	1637	0.181136		483	1637	0.186461
695	1638	0.185368		695	1638	0.13903		695	1638	0.189698		695	1638	0.13496
1000	1639	0.151807		1000	1639	0.156559		1000	1639	0.183041		1000	1639	0.173648
26	1640	0.182188		26	1640	0.467846		26	1640	0.292471		26	1640	-0.42987
38	1641	-0.0801907		38	1641	0.194408		38	1641	-0.0865539		38	1641	0.126051
55	1642	0.107538		55	1642	0.243126		55	1642	0.406618		55	1642	0.551817
78	1643	0.0700866		78	1643	0.179852		78	1643	0.315959		78	1643	0.206877
113	1644	0.188797		113	1644	0.337434		113	1644	0.0395622		113	1644	0.350194
162	1645	0.232827		162	1645	0.303531		162	1645	0.000927223		162	1645	0.186277
234	1646	0.175875		234	1646	0.094165		234	1646	0.120308		234	1646	0.187055
336	1647	0.135398		336	1647	0.224692		336	1647	0.168257		336	1647	0.144282
483	1648	0.150261		483	1648	0.156442		483	1648	0.216526		483	1648	0.226475
695	1649	0.123791		695	1649	0.216806		695	1649	0.230692		695	1649	0.250603
1000	1650	0.166279		1000	1650	0.206524		1000	1650	0.177794		1000	1650	0.200562
26	1651	0.232749		26	1651	0.0464294		26	1651	0.309585		26	1651	0.12726
38	1652	0.371174		38	1652	0.232264		38	1652	0.413518		38	1652	0.22472
55	1653	0.25999		55	1653	0.162937		55	1653	0.0028708		55	1653	-0.0806433
78	1654	0.420282		78	1654	0.0188592		78	1654	0.173378		78	1654	0.00744698
113	1655	-0.0132853		113	1655	0.126296		113	1655	0.104398		113	1655	0.119672
162	1656	-0.0111295		162	1656	0.139051		162	1656	0.276224		162	1656	-0.000271115
234	1657	0.103636		234	1657	0.00868751		234	1657	0.225168		234	1657	0.0823286
336	1658	0.048744		336	1658	0.120398		336	1658	0.1622		336	1658	0.188329
483	1659	0.100773		483	1659	0.163868		483	1659	0.144847		483	1659	0.215155
695	1660	0.158911		695	1660	0.196731		695	1660	0.179891		695	1660	0.198093
1000	1661	0.166869		1000	1661	0.170311		1000	1661	0.234147		1000	1661	0.186594
26	1662	0.321344		26	1662	-0.198035		26	1662	0.300595		26	1662	0.349601
38	1663	0.114185		38	1663	0.453932		38	1663	0.116169		38	1663	0.366791
55	1664	0.112655		55	1664	0.0134196		55	1664	0.094293		55	1664	-0.136469
78	1665	0.0532024		78	1665	0.130912		78	1665	0.249937		78	1665	0.13763
113	1666	0.00753439		113	1666	0.258852		113	1666	0.213117		113	1666	0.262376
162	1667	0.13456		162	1667	0.10865		162	1667	0.204138		162	1667	0.0953844
234	1668	0.161483		234	1668	0.150904		234	1668	0.0487911		234	1668	0.247951
336	1669	0.125778		336	1669	0.218686		336	1669	0.252287		336	1669	0.0764226
483	1670	0.150561		483	1670	0.107255		483	1670	0.14186		483	1670	0.18008
695	1671	0.177082		695	1671	0.237001		695	1671	0.206998		695	1671	0.202833
1000	1672	0.162777		1000	1672	0.166836		1000	1672	0.203509		1000	1672	0.199222
26	1673	0.197892		26	1673	-0.181673		26	1673	0.314802		26	1673	0.137435
38	1674	0.423727		38	1674	0.140026		38	1674	0.268852		38	1674	0.192097
55	1675	0.0202215		55	1675	0.185154		55	1675	-0.0385033		55	1675	-0.0186843
78	1676	0.13915		78	1676	0.120829		78	1676	0.1684		78	1676	0.144067
113	1677	0.27503		113	1677	0.240472		113	1677	0.186702		113	1677	0.311358
162	1678	0.209276		162	1678	0.233913		162	1678	0.192846		162	1678	0.242104
234	1679	0.0859833		234	1679	0.136921		234	1679	0.113523		234	1679	0.136452
336	1680	0.179006		336	1680	0.0565033		336	1680	0.2001		336	1680	0.152272
483	1681	0.148543		483	1681	0.13691		483	1681	0.132692		483	1681	0.187938
695	1682	0.110676		695	1682	0.113047		695	1682	0.168854		695	1682	0.175875
1000	1683	0.161576		1000	1683	0.217569		1000	1683	0.168037		1000	1683	0.193603
26	1684	0.471847		26	1684	0.209413		26	1684	0.0332675		26	1684	0.0915685
38	1685	0.120258		38	1685	0.179642		38	1685	0.0542395		38	1685	0.0419552
55	1686	0.462036		55	1686	0.0245922		55	1686	-0.0226499		55	1686	0.364219
78	1687	0.0744137		78	1687	0.220242		78	1687	-0.00227133		78	1687	0.194376
113	1688	0.0608484		113	1688	0.267693		113	1688	0.180973		113	1688	-0.162062
162	1689	0.0613804		162	1689	0.253745		162	1689	0.146826		162	1689	0.125357
234	1690	0.175797		234	1690	0.187504		234	1690	0.0438817		234	1690	0.245125
336	1691	0.201783		336	1691	0.253572		336	1691	0.175121		336	1691	0.156602
483	1692	0.134962		483	1692	0.120594		483	1692	0.211235		483	1692	0.215775
695	1693	0.12672		695	1693	0.130978		695	1693	0.137039		695	1693	0.202044
1000	1694	0.157594		1000	1694	0.187087		1000	1694	0.176378		1000	1694	0.155896
26	1695	0.0851151		26	1695	0.12016		26	1695	0.271483		26	1695	0.337255
38	1696	0.198715		38	1696	0.147211		38	1696	0.0261526		38	1696	0.140012
55	1697	0.408594		55	1697	0.100562		55	1697	0.14166		55	1697	-0.0379303
78	1698	0.454798		78	1698	0.176271		78	1698	0.206012		78	1698	0.360543
113	1699	0.19516		113	1699	0.24987		113	1699	0.214059		113	1699	0.122021
162	1700	0.176347		162	1700	0.0249286		162	1700	0.239958		162	1700	-0.00358817
234	1701	0.10083		234	1701	0.108252		234	1701	0.0989695		234	1701	0.190968
336	1702	0.226541		336	1702	0.111638		336	1702	0.133569		336	1702	0.158039
483	1703	0.208643		483	1703	0.238659		483	1703	0.186232		483	1703	0.117116
695	1704	0.126086		695	1704	0.145245		695	1704	0.205436		695	1704	0.133155
1000	1705	0.126306		1000	1705	0.168651		1000	1705	0.163573		1000	1705	0.166852
26	1706	0.399761		26	1706	-0.104986		26	1706	0.428957		26	1706	0.111642
38	1707	0.0924155		38	1707	-0.0404887		38	1707	0.199716		38	1707	-0.0398315
55	1708	0.0541578		55	1708	0.00567111		55	1708	0.00680624		55	1708	0.211738
78	1709	0.0892926		78	1709	0.0902152		78	1709	0.22305		78	1709	-0.0990557
113	1710	0.161577		113	1710	0.00469016		113	1710	0.273281		113	1710	0.0632296
162	1711	0.104501		162	1711	0.240592		162	1711	0.235029		162	1711	0.294752
234	1712	0.150418		234	1712	0.189087		234	1712	0.228461		234	1712	0.184333
336	1713	0.125081		336	1713	0.128631		336	1713	0.228825		336	1713	0.148506
483	1714	0.154512		483	1714	0.148971		483	1714	0.259712		483	1714	0.201503
695	1715	0.119124		695	1715	0.192502		695	1715	0.181352		695	1715	0.142693
1000	1716	0.127328		1000	1716	0.181857		1000	1716	0.171786		1000	1716	0.174035
26	1717	0.308589		26	1717	-0.105742		26	1717	-0.0930406		26	1717	0.339778
38	1718	-0.0815312		38	1718	-0.10129		38	1718	0.353463		38	1718	0.0442
55	1719	0.174328		55	1719	0.103069		55	1719	0.00507461		55	1719	0.235034
78	1720	0.271571		78	1720	0.22025		78	1720	0.116087		78	1720	0.278112
113	1721	0.185823		113	1721	0.186862		113	1721	0.150531		113	1721	0.296453
162	1722	0.146989		162	1722	0.155855		162	1722	0.33757		162	1722	0.14869
234	1723	0.113048		234	1723	0.168263		234	1723	0.192611		234	1723	0.117789
336	1724	0.078987		336	1724	0.251034		336	1724	0.151207		336	1724	0.227212
483	1725	0.219523		483	1725	0.170479		483	1725	0.186668		483	1725	0.151862
695	1726	0.166829		695	1726	0.190779		695	1726	0.142578		695	1726	0.18369
1000	1727	0.145685		1000	1727	0.170927		1000	1727	0.148087		1000	1727	0.209144
26	1728	-0.127092		26	1728	0.625767		26	1728	0.170171		26	1728	-0.738377
38	1729	0.253527		38	1729	0.257366		38	1729	0.114297		38	1729	0.419557
55	1730	0.164727		55	1730	0.177267		55	1730	0.197048		55	1730	-0.250774
78	1731	0.13188		78	1731	0.0724205		78	1731	0.127355		78	1731	0.151771
113	1732	-0.0165097		113	1732	0.311761		113	1732	0.294024		113	1732	0.221801
162	1733	0.0796039		162	1733	0.153704		162	1733	0.37042		162	1733	0.310959
234	1734	0.200169		234	1734	0.216815		234	1734	0.16293		234	1734	0.106642
336	1735	0.0773133		336	1735	0.246936		336	1735	0.177629		336	1735	0.198514
483	1736	0.242235		483	1736	0.135848		483	1736	0.169762		483	1736	0.0917254
695	1737	0.183992		695	1737	0.144468		695	1737	0.151612		695	1737	0.199463
1000	1738	0.1574		1000	1738	0.148361		1000	1738	0.155619		1000	1738	0.194425
26	1739	0.219415		26	1739	0.304303		26	1739	0.0443509		26	1739	0.175038
38	1740	0.180349		38	1740	0.198877		38	1740	-0.0539285		38	1740	0.0595457
55	1741	0.0923278		55	1741	0.155867		55	1741	0.0678728		55	1741	0.154454
78	1742	0.0728011		78	1742	0.29853		78	1742	0.143416		78	1742	0.127161
113	1743	0.152815		113	1743	0.220233		113	1743	0.175784		113	1743	0.0940316
162	1744	0.223435		162	1744	0.0921698		162	1744	0.288084		162	1744	0.185891
234	1745	0.195697		234	1745	0.197511		234	1745	0.301681		234	1745	0.279541
336	1746	0.201283		336	1746	0.171793		336	1746	0.20739		336	1746	0.231558
483	1747	0.169541		483	1747	0.158648		483	1747	0.176741		483	1747	0.147578
695	1748	0.148631		695	1748	0.210871		695	1748	0.182524		695	1748	0.182641
1000	1749	0.155354		1000	1749	0.13925		1000	1749	0.17932		1000	1749	0.164353
26	1750	0.179487		26	1750	0.218763		26	1750	0.226256		26	1750	0.187241
38	1751	0.120933		38	1751	0.166628		38	1751	0.10294		38	1751	0.390709
55	1752	0.197679		55	1752	0.346914		55	1752	0.305009		55	1752	0.0802891
78	1753	0.450212		78	1753	0.0853363		78	1753	0.295336		78	1753	0.189864
113	1754	0.141927		113	1754	0.0855544		113	1754	0.143664		113	1754	0.190936
162	1755	0.108943		162	1755	0.0681479		162	1755	0.122917		162	1755	0.23517
234	1756	0.149884		234	1756	0.194623		234	1756	0.208558		234	1756	0.341561
336	1757	0.161867		336	1757	0.215422		336	1757	0.250284		336	1757	0.220189
483	1758	0.156378		483	1758	0.144762		483	1758	0.178305		483	1758	0.0774443
695	1759	0.142336		695	1759	0.16878		695	1759	0.169204		695	1759	0.162383
1000	1760	0.155701		1000	1760	0.179191		1000	1760	0.211388		1000	1760	0.196108
26	1761	-0.263455		26	1761	0.541625		26	1761	-0.104354		26	1761	0.226736
38	1762	0.248629		38	1762	0.392025		38	1762	0.360854		38	1762	0.0968476
55	1763	0.0275532		55	1763	-0.00895303		55	1763	0.376199		55	1763	0.0293944
78	1764	0.286182		78	1764	0.256951		78	1764	0.019255		78	1764	0.049405
113	1765	0.088223		113	1765	0.185764		113	1765	0.194747		113	1765	0.201752
162	1766	0.206572		162	1766	0.218338		162	1766	0.309032		162	1766	0.140747
234	1767	0.114534		234	1767	0.256548		234	1767	0.2508		234	1767	0.136511
336	1768	0.15038		336	1768	0.129641		336	1768	0.178987		336	1768	0.168846
483	1769	0.218375		483	1769	0.212881		483	1769	0.213513		483	1769	0.2166
695	1770	0.152796		695	1770	0.211929		695	1770	0.156605		695	1770	0.147369
1000	1771	0.149657		1000	1771	0.181261		1000	1771	0.181891		1000	1771	0.178437
26	1772	0.106117		26	1772	0.403912		26	1772	0.3713		26	1772	0.0357358
38	1773	-0.00989174		38	1773	0.233724		38	1773	0.133809		38	1773	0.445038
55	1774	0.204261		55	1774	0.248471		55	1774	-0.0161643		55	1774	0.0162156
78	1775	0.117456		78	1775	0.166763		78	1775	0.232122		78	1775	0.211873
113	1776	-0.108788		113	1776	0.182342		113	1776	0.258276		113	1776	0.0603878
162	1777	0.0953148		162	1777	0.245054		162	1777	0.197746		162	1777	0.0343963
234	1778	0.219728		234	1778	0.239136		234	1778	0.230107		234	1778	0.128557
336	1779	0.162972		336	1779	0.163971		336	1779	0.0732837		336	1779	0.112792
483	1780	0.118379		483	1780	0.218935		483	1780	0.142261		483	1780	0.16063
695	1781	0.129491		695	1781	0.154681		695	1781	0.211167		695	1781	0.170857
1000	1782	0.131003		1000	1782	0.181155		1000	1782	0.149989		1000	1782	0.15171
26	1783	0.273327		26	1783	0.199818		26	1783	-0.123111		26	1783	0.192793
38	1784	0.046426		38	1784	0.209996		38	1784	0.46289		38	1784	0.28535
55	1785	-0.12858		55	1785	0.108448		55	1785	0.501876		55	1785	0.410526
78	1786	0.0335716		78	1786	0.168025		78	1786	-0.12202		78	1786	0.220675
113	1787	0.164065		113	1787	0.21636		113	1787	0.0667523		113	1787	0.148371
162	1788	-0.023767		162	1788	0.172334		162	1788	0.210881		162	1788	0.156759
234	1789	0.117701		234	1789	0.0990868		234	1789	0.0928407		234	1789	0.322269
336	1790	0.0871839		336	1790	0.177986		336	1790	0.193731		336	1790	0.14066
483	1791	0.179648		483	1791	0.19535		483	1791	0.137608		483	1791	0.1656
695	1792	0.179085		695	1792	0.20444		695	1792	0.207772		695	1792	0.226421
1000	1793	0.166032		1000	1793	0.181892		1000	1793	0.171901		1000	1793	0.169593
26	1794	0.217173		26	1794	0.391775		26	1794	0.382878		26	1794	0.268897
38	1795	-0.194438		38	1795	-0.151864		38	1795	0.406117		38	1795	0.420072
55	1796	0.233503		55	1796	0.037229		55	1796	-0.0259933		55	1796	0.323148
78	1797	0.0844065		78	1797	0.0512502		78	1797	-0.00259274		78	1797	-0.111478
113	1798	0.265772		113	1798	0.233333		113	1798	0.0512452		113	1798	0.0549206
162	1799	0.102477		162	1799	0.153403		162	1799	0.190077		162	1799	0.137223
234	1800	0.129408		234	1800	0.126922		234	1800	0.171482		234	1800	0.100213
336	1801	0.224896		336	1801	0.181475		336	1801	0.220682		336	1801	0.311675
483	1802	0.0942232		483	1802	0.138152		483	1802	0.215233		483	1802	0.163062
695	1803	0.169481		695	1803	0.134592		695	1803	0.144075		695	1803	0.142617
1000	1804	0.188673		1000	1804	0.199904		1000	1804	0.184		1000	1804	0.187451
26	1805	0.122873		26	1805	-0.144293		26	1805	0.447799		26	1805	0.342445
38	1806	0.314178		38	1806	0.179975		38	1806	0.288652		38	1806	-0.0224723
55	1807	0.178772		55	1807	0.195214		55	1807	0.0105026		55	1807	-0.0821106
78	1808	-0.209714		78	1808	0.203088		78	1808	-0.0452869		78	1808	0.291055
113	1809	0.140395		113	1809	0.293035		113	1809	0.195258		113	1809	0.17701
162	1810	0.0753983		162	1810	0.0543832		162	1810	0.215644		162	1810	0.277428
234	1811	0.02483		234	1811	0.0987585		234	1811	0.253049		234	1811	0.127643
336	1812	0.113735		336	1812	0.222776		336	1812	0.18274		336	1812	0.214253
483	1813	0.137233		483	1813	0.184748		483	1813	0.19657		483	1813	0.214494
695	1814	0.141389		695	1814	0.183476		695	1814	0.193505		695	1814	0.176807
1000	1815	0.133777		1000	1815	0.180089		1000	1815	0.177381		1000	1815	0.202379
26	1816	0.319552		26	1816	0.370774		26	1816	0.220629		26	1816	0.357865
38	1817	0.51818		38	1817	0.0316396		38	1817	0.0890601		38	1817	0.506127
55	1818	0.068785		55	1818	0.443725		55	1818	-0.0231234		55	1818	0.239211
78	1819	-0.16316		78	1819	0.240197		78	1819	0.127947		78	1819	0.264805
113	1820	0.103336		113	1820	0.227419		113	1820	0.334775		113	1820	0.184911
162	1821	0.127833		162	1821	0.199443		162	1821	0.289203		162	1821	0.205113
234	1822	0.155615		234	1822	0.122543		234	1822	0.145882		234	1822	0.138707
336	1823	0.106242		336	1823	0.161268		336	1823	0.183079		336	1823	0.188681
483	1824	0.108276		483	1824	0.162249		483	1824	0.225273		483	1824	0.195215
695	1825	0.151276		695	1825	0.153109		695	1825	0.130614		695	1825	0.217631
1000	1826	0.158393		1000	1826	0.152235		1000	1826	0.141674		1000	1826	0.153142
26	1827	-0.057435		26	1827	0.103609		26	1827	0.430578		26	1827	0.265975
38	1828	0.0229436		38	1828	0.154187		38	1828	0.0701475		38	1828	0.354744
55	1829	-0.133312		55	1829	0.381844		55	1829	0.234866		55	1829	0.342693
78	1830	0.15415		78	1830	0.243342		78	1830	0.211995		78	1830	0.165169
113	1831	0.285981		113	1831	0.098603		113	1831	0.224854		113	1831	0.205309
162	1832	0.134738		162	1832	0.17877		162	1832	0.147404		162	1832	0.0879228
234	1833	0.140554		234	1833	0.190877		234	1833	0.0885945		234	1833	0.108452
336	1834	0.17157		336	1834	0.121783		336	1834	0.0849704		336	1834	0.197878
483	1835	0.223586		483	1835	0.139703		483	1835	0.153202		483	1835	0.18902
695	1836	0.143039		695	1836	0.186723		695	1836	0.148243		695	1836	0.185708
1000	1837	0.111273		1000	1837	0.162515		1000	1837	0.187389		1000	1837	0.173336
26	1838	-0.139011		26	1838	0.485707		26	1838	0.276624		26	1838	-0.0898889
38	1839	-0.147477		38	1839	0.0373946		38	1839	0.310369		38	1839	0.106038
55	1840	0.15224		55	1840	0.0857297		55	1840	0.380962		55	1840	0.13358
78	1841	0.169939		78	1841	0.0368624		78	1841	0.259754		78	1841	0.239166
113	1842	0.234073		113	1842	0.0743837		113	1842	0.200912		113	1842	0.226804
162	1843	0.190709		162	1843	0.14458		162	1843	0.320047		162	1843	0.264189
234	1844	0.290051		234	1844	0.177708		234	1844	0.281887		234	1844	0.198059
336	1845	0.235572		336	1845	0.125935		336	1845	0.182866		336	1845	0.138476
483	1846	0.126987		483	1846	0.216464		483	1846	0.192062		483	1846	0.15541
695	1847	0.148397		695	1847	0.187265		695	1847	0.158542		695	1847	0.179868
1000	1848	0.138288		1000	1848	0.15387		1000	1848	0.151856		1000	1848	0.191663
26	1849	0.257424		26	1849	0.101392		26	1849	0.498541		26	1849	-0.14552
38	1850	0.112176		38	1850	-0.336028		38	1850	0.413116		38	1850	0.106264
55	1851	0.203442		55	1851	0.332528		55	1851	0.458837		55	1851	0.164347
78	1852	0.202507		78	1852	0.159359		78	1852	0.303265		78	1852	0.226999
113	1853	0.0647886		113	1853	0.0704686		113	1853	0.191028		113	1853	0.290591
162	1854	0.195596		162	1854	0.142635		162	1854	0.304244		162	1854	0.0157858
234	1855	0.224957		234	1855	0.175712		234	1855	0.243814		234	1855	0.0581163
336	1856	0.155485		336	1856	0.199804		336	1856	0.220155		336	1856	0.0861234
483	1857	0.150157		483	1857	0.156929		483	1857	0.181537		483	1857	0.184402
695	1858	0.149027		695	1858	0.18227		695	1858	0.196299		695	1858	0.186914
1000	1859	0.161686		1000	1859	0.159122		1000	1859	0.161755		1000	1859	0.15816
26	1860	0.192923		26	1860	0.0614279		26	1860	0.299875		26	1860	0.423407
38	1861	0.0824975		38	1861	-0.0256586		38	1861	0.37496		38	1861	0.468075
55	1862	0.354199		55	1862	0.167117		55	1862	0.154563		55	1862	0.0447924
78	1863	0.210015		78	1863	0.0905334		78	1863	0.274269		78	1863	0.106386
113	1864	0.105998		113	1864	0.228688		113	1864	0.298118		113	1864	0.334066
162	1865	0.11592		162	1865	0.151707		162	1865	0.231212		162	1865	0.105803
234	1866	0.203855		234	1866	0.224667		234	1866	0.195795		234	1866	0.208089
336	1867	0.157282		336	1867	0.148256		336	1867	0.142209		336	1867	0.177422
483	1868	0.149403		483	1868	0.103401		483	1868	0.208069		483	1868	0.263141
695	1869	0.170903		695	1869	0.193219		695	1869	0.232645		695	1869	0.180464
1000	1870	0.144225		1000	1870	0.170437		1000	1870	0.171979		1000	1870	0.15478
26	1871	0.398991		26	1871	0.149209		26	1871	0.370155		26	1871	0.270536
38	1872	-0.216391		38	1872	0.162844		38	1872	0.293315		38	1872	-0.0173931
55	1873	0.0685506		55	1873	0.0897958		55	1873	0.104037		55	1873	0.368929
78	1874	0.124131		78	1874	0.321276		78	1874	0.131784		78	1874	0.242426
113	1875	0.0469868		113	1875	0.266254		113	1875	0.276236		113	1875	0.209865
162	1876	0.223355		162	1876	0.109517		162	1876	0.289		162	1876	0.241197
234	1877	0.0428189		234	1877	0.147398		234	1877	0.199322		234	1877	0.284664
336	1878	0.103752		336	1878	0.225303		336	1878	0.196558		336	1878	0.125379
483	1879	0.137083		483	1879	0.150874		483	1879	0.218777		483	1879	0.251199
695	1880	0.157554		695	1880	0.228791		695	1880	0.195874		695	1880	0.225444
1000	1881	0.116356		1000	1881	0.162181		1000	1881	0.185562		1000	1881	0.174586
26	1882	0.0160088		26	1882	0.125687		26	1882	0.0565742		26	1882	0.411289
38	1883	-0.0909983		38	1883	0.0222971		38	1883	-3.38752e-05		38	1883	0.339691
55	1884	0.138666		55	1884	0.0529515		55	1884	0.190187		55	1884	0.0548798
78	1885	0.246149		78	1885	-0.118854		78	1885	0.499296		78	1885	0.0584334
113	1886	0.0637388		113	1886	-0.0519963		113	1886	0.187983		113	1886	0.229924
162	1887	0.0166026		162	1887	0.205502		162	1887	0.0956824		162	1887	0.167037
234	1888	0.191689		234	1888	0.0644347		234	1888	0.0424589		234	1888	0.206516
336	1889	0.168112		336	1889	0.205433		336	1889	0.176521		336	1889	0.263485
483	1890	0.209895		483	1890	0.139359		483	1890	0.193115		483	1890	0.179235
695	1891	0.156129		695	1891	0.16117		695	1891	0.200445		695	1891	0.18155
1000	1892	0.122447		1000	1892	0.15258		1000	1892	0.171293		1000	1892	0.173641
26	1893	-0.00626874		26	1893	0.17226		26	1893	-0.150613		26	1893	0.0838738
38	1894	0.361693		38	1894	0.161872		38	1894	0.471576		38	1894	0.170773
55	1895	-0.0652902		55	1895	0.211043		55	1895	0.300656		55	1895	0.103103
78	1896	0.0603579		78	1896	0.223009		78	1896	0.272292		78	1896	0.32937
113	1897	0.271143		113	1897	-0.0782179		113	1897	0.0373606		113	1897	0.22644
162	1898	0.123189		162	1898	0.188598		162	1898	0.318411		162	1898	0.194142
234	1899	0.11584		234	1899	0.205668		234	1899	0.249207		234	1899	0.150552
336	1900	0.102741		336	1900	0.160537		336	1900	0.267267		336	1900	0.131187
483	1901	0.161666		483	1901	0.133733		483	1901	0.197868		483	1901	0.138801
695	1902	0.143238		695	1902	0.199141		695	1902	0.191011		695	1902	0.174781
1000	1903	0.135377		1000	1903	0.215122		1000	1903	0.163234		1000	1903	0.174902
26	1904	0.196128		26	1904	0.597224		26	1904	0.45433		26	1904	0.00848504
38	1905	0.091494		38	1905	0.407033		38	1905	0.0458039		38	1905	0.359273
55	1906	0.136694		55	1906	-0.0152148		55	1906	0.144385		55	1906	0.452245
78	1907	0.287417		78	1907	0.126023		78	1907	0.280491		78	1907	0.118622
113	1908	0.203725		113	1908	-0.000175848		113	1908	0.26825		113	1908	0.230297
162	1909	0.0369656		162	1909	0.202241		162	1909	0.0435696		162	1909	0.0973532
234	1910	0.251614		234	1910	0.178897		234	1910	0.185965		234	1910	0.211161
336	1911	-0.00119043		336	1911	0.215093		336	1911	0.172311		336	1911	0.153109
483	1912	0.0641997		483	1912	0.195171		483	1912	0.199809		483	1912	0.139261
695	1913	0.174826		695	1913	0.164721		695	1913	0.166836		695	1913	0.177539
1000	1914	0.194112		1000	1914	0.152262		1000	1914	0.167077		1000	1914	0.19194
26	1915	0.286325		26	1915	0.298186		26	1915	0.275801		26	1915	0.11938
38	1916	0.344519		38	1916	0.427679		38	1916	0.249242		38	1916	0.216586
55	1917	0.107199		55	1917	0.21939		55	1917	0.0220629		55	1917	0.135737
78	1918	0.381313		78	1918	0.0328208		78	1918	0.376615		78	1918	0.141867
113	1919	0.222813		113	1919	0.169648		113	1919	0.141308		113	1919	0.142949
162	1920	0.356996		162	1920	0.152316		162	1920	0.199478		162	1920	0.128267
234	1921	0.0644388		234	1921	0.179459		234	1921	0.215955		234	1921	0.209568
336	1922	0.106818		336	1922	0.16378		336	1922	0.0984518		336	1922	0.161704
483	1923	0.163348		483	1923	0.177892		483	1923	0.180525		483	1923	0.179853
695	1924	0.167977		695	1924	0.174746		695	1924	0.202733		695	1924	0.181639
1000	1925	0.110497		1000	1925	0.190493		1000	1925	0.153733		1000	1925	0.198891
26	1926	0.504352		26	1926	0.353119		26	1926	0.150481		26	1926	0.114188
38	1927	0.243995		38	1927	0.116525		38	1927	0.00127244		38	1927	0.102654
55	1928	0.447917		55	1928	0.241176		55	1928	0.0717324		55	1928	0.167361
78	1929	0.160688		78	1929	-0.0879692		78	1929	0.204		78	1929	0.101535
113	1930	0.0967747		113	1930	0.240245		113	1930	0.243357		113	1930	0.0884742
162	1931	0.19084		162	1931	0.0832599		162	1931	0.302261		162	1931	0.143993
234	1932	0.147961		234	1932	0.0973897		234	1932	0.162853		234	1932	0.175438
336	1933	0.157362		336	1933	0.232218		336	1933	0.192634		336	1933	0.167602
483	1934	0.114822		483	1934	0.18667		483	1934	0.244735		483	1934	0.172581
695	1935	0.130889		695	1935	0.14562		695	1935	0.155912		695	1935	0.215942
1000	1936	0.14543		1000	1936	0.172356		1000	1936	0.187567		1000	1936	0.187155
26	1937	0.433864		26	1937	0.0660958		26	1937	0.255352		26	1937	-0.106496
38	1938	0.0295044		38	1938	0.33155		38	1938	0.4303		38	1938	-0.0857889
55	1939	0.307437		55	1939	0.316497		55	1939	0.323898		55	1939	0.213448
78	1940	0.266395		78	1940	0.17781		78	1940	0.254846		78	1940	-0.0576483
113	1941	0.14167		113	1941	0.086832		113	1941	0.242887		113	1941	0.241349
162	1942	0.206545		162	1942	0.251313		162	1942	0.234599		162	1942	0.150203
234	1943	0.0843934		234	1943	0.196318		234	1943	0.315155		234	1943	0.295156
336	1944	0.158723		336	1944	0.163754		336	1944	0.205181		336	1944	0.294713
483	1945	0.190393		483	1945	0.21154		483	1945	0.176629		483	1945	0.17426
695	1946	0.14822		695	1946	0.15378		695	1946	0.209324		695	1946	0.186406
1000	1947	0.131411		1000	1947	0.181133		1000	1947	0.173658		1000	1947	0.187894
26	1948	0.226866		26	1948	-0.187398		26	1948	0.158142		26	1948	0.235831
38	1949	0.137325		38	1949	0.187738		38	1949	0.271033		38	1949	0.02753
55	1950	0.0432256		55	1950	0.21421		55	1950	0.309124		55	1950	-0.130621
78	1951	0.034067		78	1951	0.0755262		78	1951	-0.0472588		78	1951	0.258577
113	1952	0.161037		113	1952	0.0622829		113	1952	0.106026		113	1952	0.182359
162	1953	0.161006		162	1953	0.155049		162	1953	0.0379252		162	1953	0.188176
234	1954	0.0315946		234	1954	0.129757		234	1954	0.0389391		234	1954	0.127534
336	1955	0.166032		336	1955	0.145448		336	1955	0.224989		336	1955	0.216847
483	1956	0.159116		483	1956	0.160822		483	1956	0.19239		483	1956	0.240341
695	1957	0.188218		695	1957	0.191722		695	1957	0.145165		695	1957	0.172644
1000	1958	0.135833		1000	1958	0.166916		1000	1958	0.188597		1000	1958	0.170342
26	1959	0.00109349		26	1959	0.208915		26	1959	0.109347		26	1959	0.0440211
38	1960	0.206117		38	1960	0.151558		38	1960	0.249843		38	1960	0.449984
55	1961	0.279147		55	1961	0.170186		55	1961	0.0910032		55	1961	0.192731
78	1962	0.18904		78	1962	0.233991		78	1962	0.290646		78	1962	0.00853996
113	1963	0.149846		113	1963	0.169336		113	1963	0.203135		113	1963	0.253937
162	1964	0.136415		162	1964	0.0823147		162	1964	0.0480968		162	1964	0.206749
234	1965	0.106333		234	1965	0.189968		234	1965	0.183064		234	1965	0.0724098
336	1966	0.0565186		336	1966	0.110887		336	1966	0.170399		336	1966	0.226793
483	1967	0.134766		483	1967	0.108354		483	1967	0.218067		483	1967	0.20169
695	1968	0.163368		695	1968	0.161511		695	1968	0.213751		695	1968	0.150152
1000	1969	0.14574		1000	1969	0.176751		1000	1969	0.18173		1000	1969	0.169512
26	1970	0.198044		26	1970	0.27605		26	1970	0.0842782		26	1970	0.419973
38	1971	0.384587		38	1971	0.313844		38	1971	0.161475		38	1971	0.181006
55	1972	0.342283		55	1972	0.195068		55	1972	0.16145		55	1972	0.0656876
78	1973	0.265189		78	1973	0.187039		78	1973	0.168198		78	1973	0.0130846
113	1974	0.0631141		113	1974	0.343184		113	1974	0.0509798		113	1974	0.198451
162	1975	0.240548		162	1975	0.221551		162	1975	0.154781		162	1975	0.0736854
234	1976	0.0998529		234	1976	0.257659		234	1976	0.27082		234	1976	0.224548
336	1977	0.165314		336	1977	0.176512		336	1977	0.114787		336	1977	0.212794
483	1978	0.0911442		483	1978	0.183918		483	1978	0.190046		483	1978	0.152765
695	1979	0.142673		695	1979	0.180362		695	1979	0.187935		695	1979	0.224034
1000	1980	0.116937		1000	1980	0.154033		1000	1980	0.172057		1000	1980	0.148052
26	1981	0.100347		26	1981	0.0556107		26	1981	0.0700543		26	1981	0.264903
38	1982	-0.353316		38	1982	0.379946		38	1982	0.313708		38	1982	0.24495
55	1983	-0.0662718		55	1983	0.0370701		55	1983	0.117169		55	1983	0.161225
78	1984	0.191663		78	1984	0.201001		78	1984	0.0888826		78	1984	0.0976936
113	1985	0.107098		113	1985	0.105983		113	1985	0.251579		113	1985	0.280912
162	1986	0.116568		162	1986	0.262833		162	1986	0.226129		162	1986	0.154509
234	1987	0.154097		234	1987	0.146364		234	1987	0.229133		234	1987	0.126597
336	1988	0.0534975		336	1988	0.217481		336	1988	0.274204		336	1988	0.148528
483	1989	0.142347		483	1989	0.187084		483	1989	0.183201		483	1989	0.107009
695	1990	0.188957		695	1990	0.208676		695	1990	0.172143		695	1990	0.17526
1000	1991	0.137518		1000	1991	0.158089		1000	1991	0.182008		1000	1991	0.200838
26	1992	-0.13716		26	1992	0.173363		26	1992	-0.0921521		26	1992	0.513394
38	1993	0.197893		38	1993	0.0795121		38	1993	0.0627007		38	1993	0.272421
55	1994	0.172681		55	1994	-0.066602		55	1994	0.23144		55	1994	0.343401
78	1995	0.234602		78	1995	0.093652		78	1995	0.0869291		78	1995	-0.0498893
113	1996	0.307816		113	1996	0.111838		113	1996	0.161042		113	1996	0.282732
162	1997	0.131314		162	1997	0.0609232		162	1997	0.111378		162	1997	0.222225
234	1998	0.185763		234	1998	0.194914		234	1998	0.225546		234	1998	0.242097
[truncated: 53,002 more rows]

## Sheet: SourceData_Fig.S9
SME_tvalue	VBABBC_tvalue
0	0
0	0
0	0
0	0
0	0
0	0
0	0
0	0
0	0
0	0
0	0
0	0
0	0
0	0
0	0
0	0
0	0
0	0
0	0
0	0
0	0
0	0
0	0
0	0
0	0
0	0
0	0
0	0
0	0
0	0
0	0
0	0
0	0
0	0
0	0
0	0
0	0
0	0
0	0
0	0
0	0
0	0
0	0
0	0
0	0
0	0
0	0
0	0
0	0
0	0
0	0
0	0
0	0
0	0
0	0
0	0
0	0
0	0
0	0
0	0
0	0
0	0
0	0
0	0
0	0
0	0
0	0
0	0
0	0
0	0
0	0
0	0
0	0
0	0
0	0
0	0
0	0
0	0
0	0
0	0
0	0
0	0
0	0
0	0
0	0
0	0
0	0
0	0
0	0
0	0
0	0
0	0
0	0
0	0
0	0
0	0
0	0
0	0
0	0
0	0
0	0
0	0
0	0
0	0
0	0
0	0
0	0
0	0
0	0
0	0
0	0
0	0
0	0
0	0
0	0
0	0
0	0
0	0
0	0
0	0
0	0
0	0
0	0
0	0
0	0
0	0
0	0
0	0
0	0
0	0
0	0
0	0
0	0
0	0
0	0
0	0
0	0
0	0
0	0
0	0
0	0
0	0
0	0
0	0
0	0
0	0
0	0
0	0
0	0
0	0
0	0
0	0
0	0
0	0
0	0
0	0
0	0
0	0
0	0
0	0
0	0
0	0
0	0
0	0
0	0
0	0
0	0
0	0
0	0
0	0
0	0
0	0
0	0
0	0
0	0
0	0
0	0
0	0
0	0
0	0
0	0
0	0
0	0
0	0
0	0
0	0
0	0
0	0
0	0
0	0
0	0
0	0
0	0
0	0
0	0
0	0
0	0
0	0
0	0
0	0
0	0
0	0
0	0
0	0
0	0
0	0
0	0
0	0
0	0
0	0
0	0
0	0
0	0
0	0
0	0
0	0
0	0
0	0
0	0
0	0
0	0
0	0
0	0
0	0
0	0
0	0
0	0
0	0
0	0
0	0
0	0
0	0
0	0
0	0
0	0
0	0
0	0
0	0
0	0
0	0
0	0
0	0
0	0
0	0
0	0
0	0
0	0
0	0
0	0
0	0
0	0
0	0
0	0
0	0
0	0
0	0
0	0
0	0
0	0
0	0
0	0
0	0
0	0
0	0
0	0
0	0
0	0
0	0
0	0
0	0
0	0
0	0
0	0
0	0
0	0
0	0
0	0
0	0
0	0
0	0
0	0
0	0
0	0
0	0
0	0
0	0
0	0
0	0
0	0
0	0
0	0
0	0
0	0
0	0
0	0
0	0
0	0
0	0
0	0
0	0
0	0
0	0
0	0
0	0
0	0
0	0
0	0
0	0
0	0
0	0
0	0
0	0
0	0
0	0
0	0
0	0
0	0
0	0
0	0
0	0
0	0
0	0
0	0
0	0
0	0
0	0
0	0
0	0
0	0
0	0
0	0
0	0
0	0
0	0
0	0
0	0
0	0
0	0
0	0
0	0
0	0
0	0
0	0
0	0
0	0
0	0
0	0
0	0
0	0
0	0
0	0
0	0
0	0
0	0
0	0
0	0
0	0
0	0
0	0
0	0
0	0
0	0
0	0
0	0
0	0
0	0
0	0
0	0
0	0
0	0
0	0
0	0
0	0
0	0
0	0
0	0
0	0
0	0
0	0
0	0
0	0
0	0
0	0
0	0
0	0
0	0
0	0
0	0
0	0
0	0
0	0
0	0
0	0
0	0
0	0
0	0
0	0
0	0
0	0
0	0
0	0
0	0
0	0
0	0
0	0
0	0
0	0
0	0
0	0
0	0
0	0
0	0
0	0
0	0
0	0
0	0
0	0
0	0
0	0
0	0
0	0
0	0
0	0
0	0
0	0
0	0
0	0
0	0
0	0
0	0
0	0
0	0
0	0
0	0
0	0
0	0
0	0
0	0
0	0
0	0
0	0
0	0
0	0
0	0
0	0
0	0
0	0
0	0
0	0
0	0
0	0
0	0
0	0
0	0
0	0
0	0
0	0
0	0
0	0
0	0
0	0
0	0
0	0
0	0
0	0
0	0
0	0
0	0
0	0
0	0
0	0
0	0
0	0
0	0
0	0
0	0
0	0
0	0
0	0
0	0
0	0
0	0
0	0
0	0
0	0
0	0
0	0
0	0
0	0
0	0
0	0
0	0
0	0
0	0
0	0
0	0
0	0
0	0
0	0
0	0
0	0
0	0
0	0
0	0
0	0
0	0
0	0
0	0
0	0
0	0
0	0
0	0
0	0
0	0
0	0
0	0
0	0
0	0
0	0
0	0
0	0
0	0
0	0
0	0
0	0
0	0
0	0
0	0
0	0
0	0
0	0
0	0
0	0
-0.494639	0
-0.97106	0
0	0
0	0
-1.88093	0
-1.61078	0
0	0
0	0
0	0
0	0
0	0
0	0
0	0
0	0
0	0
0	0
0	0
0	0
0	0
0	0
0	0
0	0
0	0
0	0
0	0
0	0
0	0
0	0
0	0
0	0
0	0
0	0
0	0
0	0
0	0
-1.72197	0
0	0
0	0
0	0
0	0
0	0
0	0
0	0
0	0
0	0
0	0
0	0
0	0
0	0
0	0
0	0
0	0
0	0
0	0
0	0
0	0
0	0
0	0
0	0
0	0
0	0
0	0
0	0
0	0
0	0
-1.5847	0
0	0
0	0
0	0
0	0
0	0
0	0
0	0
0	0
0	0
0	0
0	0
0	0
0	0
0	0
0	0
0	0
0	0
0	0
0	0
0	0
0	0
0	0
0	0
0	0
0	0
0	0
0	0
0	0
0	0
0	0
-1.02668	0
-0.764196	0
0	0
0	0
0	0
0	0
0	0
0	0
0	0
0	0
0	0
0	0
0	0
0	0
0	0
0	0
0	0
0	0
0	0
0	0
0	0
0	0
0	0
0	0
0	0
0	0
0	0
0	0
0	0
0	0
0	0
0	0
0	0
0	0
0	0
0	0
0	0
0	0
0	0
0	0
0	0
0	0
0	0
0	0
0	0
0	0
0	0
0	0
0	0
0	0
0	0
0	0
0	0
0	0
0	0
0	0
0	0
0	0
0	0
0	0
0	0
0	0
0	0
0	0
0	0
0	0
0	0
0	0
0	0
0	0
0	0
0	0
0	0
0	0
0	0
0	0
0	0
0	0
0	0
0	0
0	0
0	0
0	0
0	0
0	0
0	0
-0.747725	0
-0.782485	0
0	0
0	0
0	0
0	0
0	0
0	0
0	0
0	0
0	0
0	0
0	0
0	0
0	0
0	0
0	0
0	0
0	0
0	0
0	0
0	0
0	0
0	0
0	0
0	0
0	0
0	0
0	0
0	0
0	0
0	0
0	0
0	0
0	0
0	0
0	0
0	0
0	0
0	0
0	0
0	0
0	0
0	0
0	0
0	0
0	0
0	0
0	0
0	0
0	0
0	0
0	0
0	0
0	0
0	0
0	0
0	0
0	0
0	0
0	0
0	0
0	0
0	0
0	0
0	0
0	0
0	0
0	0
0	0
0	0
0	0
0	0
0	0
0	0
0	0
0	0
0	0
0	0
0	0
0	0
0	0
0	0
0	0
0	0
0	0
0	0
0	0
0	0
0	0
0	0
0	0
0	0
0	0
0	0
0	0
0	0
0	0
0	0
0	0
0	0
0	0
0	0
0	0
0	0
0	0
0	0
0	0
0	0
0	0
0	0
0	0
0	0
0	0
0	0
0	0
0	0
0	0
0	0
0	0
0	0
0	0
0	0
0	0
0	0
0	0
0	0
0	0
0	0
0	0
0	0
0	0
0	0
-2.72668	0
0	0
0	0
0	0
0	0
0	0
0	0
0	0
0	0
0	0
0	0
0	0
0	0
0	0
-1.12663	0
0	0
-0.19164	0
0	0
0	0
0.726016	0
0	0
0	0
0	0
0	0
0	0
0	0
0	0
0	0
0	0
-2.38353	0
0	0
-3.53519	0
-3.39904	0
-2.77453	0
0	0
0	0
0	0
0	0
0	0
0	0
0	0
0	0
0	0
0	0
-1.23291	0
0	0
-0.342966	0
0	0
0	0
0.970027	0
0	0
0	0
0	0
0	0
0	0
0	0
0	0
0	0
0	0
0	0
0	0
0	0
-3.32724	0
-3.23407	0
-2.57751	0
-1.55151	0
0	0
0	0
0	0
0	0
0	0
0	0
0	0
0	0
0	0
-1.63707	0
-1.24425	0
0	0
0	0
0	0
0	0
0	0
0	0
0	0
0	0
0	0
0	0
0	0
0	0
0	0
0	0
0	0
0	0
0	0
0	0
0	0
-2.80707	0
-2.12157	0
-1.06419	0
0	0
0	0
0	0
0	0
0.267937	0
-0.343857	0
0	0
-1.72555	0
-1.92061	0
-2.02295	0
0	0
0	0
0	0
0	0
0	0
0	0
0	0
0	0
0	0
0	0
0	0
0	0
0	0
0	0
0	0
0	0
0	0
0	0
0	0
0	0
-2.13466	0
-1.94509	0
0	0
0	0
0	0
0	0
0	0
0.0373635	0
-0.600408	0
0	0
0	0
-2.00001	0
0	0
0	0
0	0
0	0
0	0
0	0
0	0
0	0
0	0
0	0
0	0
0	0
0	0
0	0
0	0
1.75958	0
1.69767	0
0	0
0	0
0	0
0	0
0	0
0	0
-1.49214	0
0	0
0	0
0	0
0	0
-0.146124	0
0	0
0	0
0	0
0	0
0	0
0	0
0	0
0	0
0	0
0	0
0	0
0	0
0	0
0	0
0	0
0	0
0	0
0	0
0	0
0	0
0	0
0	0
0	0
0	0
0	0
0.0040848	0
-0.0769636	0
0	0
0	0
0	0
-0.560153	0
0	0
0	0
-0.306569	0
0	0
0	0
0	0
0	0
0	0
0	0
0	0
0	0
0	0
0	0
0	0
0	0
0	0
0	0
0	0
0	0
0	0
0	0
0	0
0	0
0	0
0	0
0	0
0	0
0	0
0	0
0	0
0	0
0	0
0	0
0	0
0	0
0	0
0	0
-0.931165	0
0	0
0	0
0	0
0	0
0	0
0	0
0	0
0	0
0	0
0	0
0	0
0	0
0	0
0	0
0	0
0	0
0	0
0	0
0	0
0	0
0	0
0	0
0	0
0	0
0	0
0	0
0	0
0	0
0	0
0	0
0	0
0	0
0	0
0	0
0	0
0	0
0	0
0	0
0	0
0	0
0	0
0	0
0	0
0	0
0	0
0	0
0	0
0	0
0	0
0	0
0	0
0	0
0	0
0	0
0	0
0	0
0	0
0	0
0	0
0	0
0	0
0	0
0	0
0	0
0	0
0	0
0	0
0	0
0	0
0	0
0	0
0	0
0	0
0	0
0	0
0	0
0	0
0	0
0	0
0	0
0	0
0	0
0	0
0	0
0	0
0	0
0	0
0	0
0	0
0	0
0	0
0	0
0	0
0	0
0	0
0	0
0	0
0	0
0	0
0	0
0	0
-0.998047	0
-0.538559	0
0	0
0	0
0	0
0	0
0	0
0	0
0	0
0	0
0	0
0	0
0	0
0	0
0	0
0	0
0	0
0	0
0	0
0	0
0	0
0	0
0	0
0	0
0	0
0	0
0	0
0	0
0	0
-0.592469	0
-0.347734	0
0	0
0	0
0	0
0	0
0	0
0	0
0	0
0	0
0	0
0	0
0	0
0	0
0	0
0	0
0	0
0	0
0	0
0	0
0	0
0	0
0	0
0	0
0	0
0	0
0	0
0	0
0	0
0	0
0	0
0	0
0	0
0	0
0	0
0	0
0	0
0	0
0	0
0	0
0	0
0	0
0	0
0	0
0	0
0	0
0	0
0	0
0	0
0	0
0	0
0	0
0	0
0	0
0	0
0	0
0	0
0	0
0	0
0	0
0	0
0	0
0	0
0	0
0	0
0	0
0	0
0	0
0	0
0	0
0	0
0	0
0	0
0	0
0	0
0	0
0	0
0	0
0	0
0	0
0	0
0	0
0	0
0	0
0	0
0	0
0	0
0	0
0	0
0	0
0	0
0	0
0	0
0	0
0	0
0	0
0	0
0	0
0	0
0	0
0	0
0	0
0	0
0	0
0	0
0	0
0	0
0	0
0	0
0	0
0	0
0	0
1.21109	0
1.33056	0
1.15134	0
0.843541	0
0.102011	0
0	0
0	0
0	0
0	0
0	0
0	0
0	0
0	0
0	0
0	0
0	0
0	0
0	0
-0.555945	0
-0.830525	0
0	0
0	0
0	0
0	0
0	0
0	0
0	0
0	0
0	0
0	0
0.552874	0
0.0906975	0
-0.250869	0
-0.707984	0
-1.48069	0
0	0
0	0
0	0
0	0
0	0
0	0
0	0
0	0
0	0
0	0
0	0
0	0
-0.933924	0
-0.55231	0
0	0
0	0
0	0
0	0
0	0
0	0
0	0
0	0
1.07414	0
1.21859	0
0	0
-0.0383913	0
-0.91112	0
-1.32848	0
0	0
-2.17324	0
0	0
0	0
0	0
0	0
0	0
0	0
0	0
0	0
0	0
-1.16192	0
0	0
0	0
-0.826561	0
-0.318005	0
0	0
0	0
0	0
-0.0224973	0
-0.254981	0
0	0
0	0
0	0
0	0
0	0
1.07833	0
0.874539	0
0	0
-0.870443	0
-2.11186	0
0	0
0	0
-3.02249	0
0	0
0	0
0	0
0	0
0	0
0	0
0	0
0	0
0	0
0	0
-2.05907	0
-1.4957	0
0	0
0.212766	0
0.766073	0
0	0
1.47721	0
0	0
0	0
0	0
0	0
0	0
0	0
1.46659	0
1.40214	0
1.10422	0
0.637861	0
0	0
-1.65246	0
0	0
0	0
0	0
-3.23031	0
0	0
0	0
-1.35303	0
0	0
0	0
0	0
-0.74566	0
-1.27094	0
0	0
0	0
-2.17367	0
-1.81692	0
-0.720931	0
0.302753	0
1.20038	0
1.95219	0
2.15814	0
0	-0.627076
0	0
0	0
0	0
0	0
0	0
0	0
1.73121	0
1.95852	0
0	0
0.984569	0
0	0
0	0
0	0
-3.47601	0
-3.51704	0
0	0
0	0
0	0
0.363609	0
0	0
0	0
0	0
0.241561	0
-0.575653	0
0	0
-1.69845	0
0	0
-2.07975	0
-1.11693	0
0.105285	0
1.57192	0
2.02583	0
2.11059	0
0	0
0	0
1.03528	0
0.237567	0
0	0
0	0
0	0
0	0
2.06242	0
2.40309	0
0	0
0	0
0	0
0	0
0	0
-3.01802	0
-3.23107	0
0	0
0	0
0	0
0	0
0	0
0	0
0	0
0	0
-0.0539338	0
-0.893864	0
-1.46617	0
0	0
-2.31559	0
-1.72648	0
-0.361461	0
1.22053	0
2.03216	0
2.21947	0
0	0
2.19629	0.575074
1.50431	0.463288
0.258383	0
0	0
0	0
0	0
0	0
0	0
0	0
0	0
0	0
0	0
0	0
0	0
0	0
0	0
0	-0.713967
0	0
-0.614325	0
1.66934	0
0	2.42859
3.24366	0
0	0
0	0
1.13267	0
0	0.826425
-0.879415	0
0	0
0	0
-2.46691	0
-2.14564	0
-0.392409	0
1.04446	0
2.03511	0
2.47017	0
0	0
2.62352	0
1.7456	0
0.511841	0
0	0
0	0
0	0
0	0
0	0
0	0
0	0
1.70005	0
1.39392	0
0	0
0	0
0	0
0	-0.264064
-2.26659	0
-2.06962	0
0	0
-0.252063	0
2.07893	0
3.35047	2.90974
2.71772	0
1.72545	3.29455
1.18031	0
0.718402	1.83123
-0.0117918	0
0	0
0	-1.2601
0	0
0	0
0	0
0	0
0	0
0	0
0	1.68961
3.15559	0
2.85584	1.46726
1.93199	0
0	0
0	0
0	0
0	0
0	0
0	0
0	0
0	0
0	0
0	0
0	0
0	0
-1.35432	0
-1.54479	0
0	0
0	0
0	-0.745873
0	0
1.89171	0
2.24153	2.98948
0.987591	0
0.129882	2.50351
-0.189568	0
0.0206945	0
0.0449328	0
0	-1.1758
0	0
0	0
-1.99351	0
-2.03663	0.473532
0	0.961148
0	1.30919
0	1.37254
0	1.55024
0	0
0	0
0	0
0	0.721245
0	0
0	0
0	0
0	0
0	0
0	0
0	0
0	0
0	0
0	0
0	0
0	0
0	0
0	0
-0.911255	0
-0.370415	0
0	0
0	0
0	0
0	2.67116
-0.458447	2.43292
-1.21034	0
0	0
0	0.707338
0	0
0	-1.31292
0	0
0	-0.399746
-1.52678	0
-1.77444	0.696147
-0.780584	0
0.521213	1.13339
1.65406	1.45354
2.45385	1.57324
2.63438	1.45463
0	0.906369
0	0.576754
0	0
0	0
0	0
0	0
0	0
0	0
0	0
0	0
0	0
0	0
0	0
0	0
0	0
0	0
0	0
0.0513993	0
0	0
0	0
0	0
0	0
-0.0781825	0
-1.30938	1.96393
-1.96918	1.59714
-1.96701	1.22959
-0.840414	0.421213
0	-0.587907
0	0
0	-0.445935
0	0.594033
0	1.28464
-0.983052	1.24798
-0.230654	1.25705
0.731439	0
1.79597	1.47531
2.17496	1.57103
0	1.22468
0	0.629396
0	0.0690974
0	0
0	0
0	0
0	0
0	0
0	0
0	0
0	0
0	0
0	0
0	0
0	0
0	0
0.933321	0
1.0248	0
0	0
0	0
0.597584	0.161955
-0.100639	1.03129
-1.25678	1.43486
-1.90338	1.25723
-1.79209	1.05888
-0.52197	0.390374
0.851679	-0.315846
1.27274	0
0	0.326507
0	1.41538
0	0
0	1.66848
0	1.22732
0	1.10347
1.81214	0
0	1.30766
0	1.03556
0	0.40347
0	0
0	0
0	0
0	0
0	0
0	0
0	0
0	0
0	0
0	0
0	-0.284747
0	0.276185
0	0
1.05139	0
0	0
0	0
0	-0.138737
0.101848	0.158731
-0.331905	0.71417
0	1.07593
-0.389578	1.06665
0.373376	0.664092
0.744891	0.413917
0.822111	0.522413
0.937215	0
1.17722	1.42877
1.19551	1.98613
0	1.7475
0	1.26984
0	0.989546
0	0.981879
0	0
0	0
0	0
0	0
0	0
0	0
0	0
0	0
0	0
0	0
0	0
0	-0.27767
0	0.152418
0	0.365926
0	0.19749
0	-0.0509475
0.00235836	-0.237652
-0.0287875	-0.324595
0.255112	-0.350643
0	-0.0530846
0	0.562848
0	1.05826
0.926537	1.11288
0.705322	0.961634
0.661881	0
0	1.00967
1.05	1.22641
0	1.46336
0	1.34646
0	0.884987
0	0.769454
0	0.735631
0	0
0	0
0	0
0	0
0	0
0	0
0	0
0	0
0	0
0	0
0	0
0	0
0	0
0	0
0	-0.483673
0	0
0.149362	-0.406476
0.618496	-0.262248
0.800559	0.24692
0.801435	0.6951
0.760918	0.868525
0	0.930196
0.809487	0.900784
0	0.871671
0	0
0	0
0	0
0	0.560626
0	0
0	0
0	0
0	0
0	0
0	0
0	0
0	0
0	0
0	0
0	0
0	-0.668815
0	-0.407309
-0.0727279	0
0.130096	-0.0773134
0.113521	0.177885
0.0695217	0.276969
0.277042	0
0	0.283573
0	0.314947
0	0
0	0
0	0
0	0
0	0
0	0
0	0
0	0
0	0
0	0
0	0
0	0
0	0
0	0
0	-0.00623754
-0.175996	0.253365
-0.192711	0.379294
-0.393782	0.434569
-0.536479	0.157337
0	-0.232186
0	-0.45426
0	0
0	0
0	0
0	0
0	0
0	0
0	0
0	0
0	0
0	0
0	0
0	0
0	0
0	0.621661
0	0.851002
0	0
0	0.44642
0	-0.183241
0	-0.766383
0	0
0	0
0	0
0	0
0	0
0	0
0	0
0	0
0	0
0	1.04543
-0.930806	1.18208
-1.15655	0.820758
0	0.141396
0	0
0	0
0	0
0	0
0	0
0	0
0	0
0	0
0	0
0	0
0	0
0	0
0	0
0	0
0	0
0	0
0	0
0	0
0	0
0	0
0	0
0	0
0	0
0	0
0	0
0	0
0	0
0	0
0	0
0	0
0	0
0	0
0	0
0	0
0	0
0	0
0	0
0	0
0	0
0	0
0	0
0	0
0	0
0	0
1.33857	0
0.864467	0
0	0
-0.0721135	0
-0.494717	0
0	0
0	0
0	0
0	0
0	0
0	0
0	0
0	0
0	0
1.43402	0
0.84142	0
0	0
0	0
0	-0.905227
0	0
0	-1.46168
0	0
[truncated: 70,442 more rows]

## Sheet: SourceData_Fig.S12
CorrelationValue
0.879388
0.987485
0.921076
0.954196
0.696219
0.925281
0.613993
0.436532
0.914248
0.976871
0.962913
0.946362
0.840177
0.916903
0.923166
0.893687
0.767209
0.891055
0.878842
0.792954
0.697108
0.972267
0.77608
0.729126
0.736324
0.864671
0.896203
0.614494
0.897898
0.591411
0.920263
0.347217
0.863907
0.785901
0.853841
0.913077
0.889086
0.812259
0.94271
0.660998
0.881214
0.931426
0.929614
0.691473
0.332578
0.692023
0.885111
0.623563
0.940484
0.785746
0.876379
0.611569
0.819551
0.641395
0.855124
0.726008
0.828802
0.856984
0.722313
0.597569

## Sheet: SourceData_Fig.S13A
IC	RSN	r
IC1	VN1	0.4
IC2	VN1	NA
IC3	VN1	0.315
IC4	VN1	NA
IC6	VN1	NA
IC7	VN1	NA
IC9	VN1	NA
IC10	VN1	NA
IC12	VN1	NA
IC16	VN1	0.464
IC18	VN1	NA
IC19	VN1	0.24
IC21	VN1	NA
IC23	VN1	NA
IC25	VN1	NA
IC26	VN1	NA
IC28	VN1	NA
IC32	VN1	0.433
IC33	VN1	NA
IC34	VN1	NA
IC35	VN1	NA
IC36	VN1	NA
IC37	VN1	NA
IC41	VN1	NA
IC44	VN1	NA
IC47	VN1	NA
IC48	VN1	NA
IC50	VN1	NA
IC58	VN1	NA
IC59	VN1	NA
IC1	VN2	0.223
IC2	VN2	NA
IC3	VN2	NA
IC4	VN2	NA
IC6	VN2	NA
IC7	VN2	NA
IC9	VN2	NA
IC10	VN2	NA
IC12	VN2	NA
IC16	VN2	NA
IC18	VN2	NA
IC19	VN2	NA
IC21	VN2	NA
IC23	VN2	NA
IC25	VN2	NA
IC26	VN2	NA
IC28	VN2	NA
IC32	VN2	NA
IC33	VN2	0.275
IC34	VN2	NA
IC35	VN2	0.345
IC36	VN2	0.643
IC37	VN2	NA
IC41	VN2	NA
IC44	VN2	NA
IC47	VN2	NA
IC48	VN2	NA
IC50	VN2	NA
IC58	VN2	NA
IC59	VN2	NA
IC1	VN3	NA
IC2	VN3	NA
IC3	VN3	NA
IC4	VN3	0.488
IC6	VN3	NA
IC7	VN3	NA
IC9	VN3	NA
IC10	VN3	NA
IC12	VN3	NA
IC16	VN3	NA
IC18	VN3	NA
IC19	VN3	NA
IC21	VN3	NA
IC23	VN3	NA
IC25	VN3	0.234
IC26	VN3	0.565
IC28	VN3	NA
IC32	VN3	NA
IC33	VN3	NA
IC34	VN3	0.227
IC35	VN3	NA
IC36	VN3	NA
IC37	VN3	NA
IC41	VN3	NA
IC44	VN3	NA
IC47	VN3	NA
IC48	VN3	NA
IC50	VN3	NA
IC58	VN3	NA
IC59	VN3	NA
IC1	AN	NA
IC2	AN	0.444
IC3	AN	0.344
IC4	AN	NA
IC6	AN	NA
IC7	AN	NA
IC9	AN	0.245
IC10	AN	NA
IC12	AN	NA
IC16	AN	NA
IC18	AN	NA
IC19	AN	NA
IC21	AN	0.375
IC23	AN	NA
IC25	AN	NA
IC26	AN	NA
IC28	AN	NA
IC32	AN	NA
IC33	AN	NA
IC34	AN	NA
IC35	AN	NA
IC36	AN	NA
IC37	AN	0.525
IC41	AN	NA
IC44	AN	NA
IC47	AN	NA
IC48	AN	NA
IC50	AN	NA
IC58	AN	NA
IC59	AN	NA
IC1	DMN	NA
IC2	DMN	NA
IC3	DMN	NA
IC4	DMN	NA
IC6	DMN	NA
IC7	DMN	NA
IC9	DMN	NA
IC10	DMN	NA
IC12	DMN	NA
IC16	DMN	NA
IC18	DMN	NA
IC19	DMN	NA
IC21	DMN	NA
IC23	DMN	NA
IC25	DMN	0.48
IC26	DMN	NA
IC28	DMN	NA
IC32	DMN	NA
IC33	DMN	NA
IC34	DMN	NA
IC35	DMN	NA
IC36	DMN	NA
IC37	DMN	NA
IC41	DMN	NA
IC44	DMN	0.452
IC47	DMN	NA
IC48	DMN	NA
IC50	DMN	NA
IC58	DMN	0.232
IC59	DMN	0.218
IC1	CN	NA
IC2	CN	NA
IC3	CN	NA
IC4	CN	NA
IC6	CN	0.321
IC7	CN	NA
IC9	CN	NA
IC10	CN	NA
IC12	CN	NA
IC16	CN	NA
IC18	CN	0.324
IC19	CN	NA
IC21	CN	NA
IC23	CN	NA
IC25	CN	0.219
IC26	CN	NA
IC28	CN	NA
IC32	CN	NA
IC33	CN	NA
IC34	CN	NA
IC35	CN	NA
IC36	CN	NA
IC37	CN	NA
IC41	CN	NA
IC44	CN	NA
IC47	CN	NA
IC48	CN	0.408
IC50	CN	NA
IC58	CN	NA
IC59	CN	NA
IC1	SMN	NA
IC2	SMN	NA
IC3	SMN	NA
IC4	SMN	NA
IC6	SMN	0.441
IC7	SMN	NA
IC9	SMN	NA
IC10	SMN	0.29
IC12	SMN	0.35
IC16	SMN	NA
IC18	SMN	0.434
IC19	SMN	NA
IC21	SMN	NA
IC23	SMN	0.233
IC25	SMN	NA
IC26	SMN	NA
IC28	SMN	NA
IC32	SMN	NA
IC33	SMN	NA
IC34	SMN	NA
IC35	SMN	NA
IC36	SMN	NA
IC37	SMN	NA
IC41	SMN	NA
IC44	SMN	NA
IC47	SMN	NA
IC48	SMN	NA
IC50	SMN	NA
IC58	SMN	NA
IC59	SMN	NA
IC1	ADT	NA
IC2	ADT	NA
IC3	ADT	NA
IC4	ADT	NA
IC6	ADT	NA
IC7	ADT	0.329
IC9	ADT	0.453
IC10	ADT	NA
IC12	ADT	NA
IC16	ADT	NA
IC18	ADT	NA
IC19	ADT	NA
IC21	ADT	NA
IC23	ADT	0.224
IC25	ADT	NA
IC26	ADT	NA
IC28	ADT	NA
IC32	ADT	NA
IC33	ADT	NA
IC34	ADT	NA
IC35	ADT	NA
IC36	ADT	NA
IC37	ADT	NA
IC41	ADT	0.398
IC44	ADT	NA
IC47	ADT	0.207
IC48	ADT	NA
IC50	ADT	NA
IC58	ADT	NA
IC59	ADT	NA
IC1	ECN	NA
IC2	ECN	NA
IC3	ECN	NA
IC4	ECN	NA
IC6	ECN	NA
IC7	ECN	NA
IC9	ECN	NA
IC10	ECN	NA
IC12	ECN	0.218
IC16	ECN	NA
IC18	ECN	NA
IC19	ECN	NA
IC21	ECN	NA
IC23	ECN	0.245
IC25	ECN	NA
IC26	ECN	NA
IC28	ECN	0.299
IC32	ECN	NA
IC33	ECN	NA
IC34	ECN	NA
IC35	ECN	NA
IC36	ECN	NA
IC37	ECN	0.261
IC41	ECN	0.268
IC44	ECN	NA
IC47	ECN	0.251
IC48	ECN	NA
IC50	ECN	NA
IC58	ECN	NA
IC59	ECN	NA
IC1	LFPN	NA
IC2	LFPN	NA
IC3	LFPN	NA
IC4	LFPN	NA
IC6	LFPN	NA
IC7	LFPN	NA
IC9	LFPN	NA
IC10	LFPN	NA
IC12	LFPN	NA
IC16	LFPN	NA
IC18	LFPN	NA
IC19	LFPN	NA
IC21	LFPN	NA
IC23	LFPN	NA
IC25	LFPN	NA
IC26	LFPN	NA
IC28	LFPN	0.671
IC32	LFPN	NA
IC33	LFPN	NA
IC34	LFPN	NA
IC35	LFPN	NA
IC36	LFPN	NA
IC37	LFPN	NA
IC41	LFPN	0.295
IC44	LFPN	NA
IC47	LFPN	NA
IC48	LFPN	NA
IC50	LFPN	0.281
IC58	LFPN	NA
IC59	LFPN	NA

## Sheet: SourceData_Fig.S13B
IC	RSN	r
IC5	VN1	NA
IC6	VN1	NA
IC21	VN1	NA
IC37	VN1	NA
IC50	VN1	NA
IC5	VN2	NA
IC6	VN2	NA
IC21	VN2	NA
IC37	VN2	NA
IC50	VN2	NA
IC5	VN3	NA
IC6	VN3	NA
IC21	VN3	NA
IC37	VN3	NA
IC50	VN3	NA
IC5	AN	NA
IC6	AN	NA
IC21	AN	0.375
IC37	AN	0.525
IC50	AN	NA
IC5	DMN	0.112
IC6	DMN	NA
IC21	DMN	NA
IC37	DMN	NA
IC50	DMN	NA
IC5	CN	NA
IC6	CN	0.321
IC21	CN	NA
IC37	CN	NA
IC50	CN	NA
IC5	SMN	NA
IC6	SMN	0.441
IC21	SMN	NA
IC37	SMN	NA
IC50	SMN	NA
IC5	ADT	NA
IC6	ADT	NA
IC21	ADT	NA
IC37	ADT	NA
IC50	ADT	NA
IC5	ECN	NA
IC6	ECN	NA
IC21	ECN	NA
IC37	ECN	0.261
IC50	ECN	NA
IC5	LFPN	NA
IC6	LFPN	NA
IC21	LFPN	NA
IC37	LFPN	NA
IC50	LFPN	0.281

## Sheet: SourceData_Fig.S14
IC	RSN	r
IC1	VN1	0.4
IC2	VN1	NA
IC3	VN1	0.315
IC4	VN1	0.109
IC5	VN1	NA
IC6	VN1	NA
IC7	VN1	NA
IC9	VN1	NA
IC10	VN1	NA
IC12	VN1	NA
IC15	VN1	NA
IC16	VN1	0.464
IC18	VN1	NA
IC19	VN1	0.24
IC21	VN1	NA
IC22	VN1	NA
IC23	VN1	NA
IC25	VN1	0.141
IC26	VN1	NA
IC28	VN1	NA
IC32	VN1	0.433
IC33	VN1	NA
IC34	VN1	NA
IC35	VN1	NA
IC36	VN1	NA
IC37	VN1	NA
IC38	VN1	NA
IC41	VN1	NA
IC44	VN1	NA
IC47	VN1	NA
IC48	VN1	NA
IC50	VN1	NA
IC51	VN1	NA
IC56	VN1	NA
IC58	VN1	NA
IC59	VN1	NA
IC1	VN2	0.223
IC2	VN2	NA
IC3	VN2	NA
IC4	VN2	NA
IC5	VN2	NA
IC6	VN2	NA
IC7	VN2	NA
IC9	VN2	NA
IC10	VN2	NA
IC12	VN2	NA
IC15	VN2	NA
IC16	VN2	NA
IC18	VN2	NA
IC19	VN2	NA
IC21	VN2	NA
IC22	VN2	NA
IC23	VN2	NA
IC25	VN2	NA
IC26	VN2	NA
IC28	VN2	NA
IC32	VN2	NA
IC33	VN2	0.275
IC34	VN2	NA
IC35	VN2	0.345
IC36	VN2	0.643
IC37	VN2	NA
IC38	VN2	NA
IC41	VN2	NA
IC44	VN2	NA
IC47	VN2	NA
IC48	VN2	NA
IC50	VN2	NA
IC51	VN2	NA
IC56	VN2	NA
IC58	VN2	NA
IC59	VN2	NA
IC1	VN3	NA
IC2	VN3	NA
IC3	VN3	NA
IC4	VN3	0.488
IC5	VN3	NA
IC6	VN3	NA
IC7	VN3	NA
IC9	VN3	NA
IC10	VN3	NA
IC12	VN3	0.159
IC15	VN3	NA
IC16	VN3	NA
IC18	VN3	NA
IC19	VN3	0.174
IC21	VN3	NA
IC22	VN3	NA
IC23	VN3	NA
IC25	VN3	0.234
IC26	VN3	0.565
IC28	VN3	NA
IC32	VN3	NA
IC33	VN3	NA
IC34	VN3	0.227
IC35	VN3	0.198
IC36	VN3	0.203
IC37	VN3	NA
IC38	VN3	NA
IC41	VN3	NA
IC44	VN3	NA
IC47	VN3	NA
IC48	VN3	NA
IC50	VN3	NA
IC51	VN3	NA
IC56	VN3	NA
IC58	VN3	NA
IC59	VN3	NA
IC1	AN	NA
IC2	AN	0.444
IC3	AN	0.344
IC4	AN	NA
IC5	AN	NA
IC6	AN	NA
IC7	AN	NA
IC9	AN	0.245
IC10	AN	NA
IC12	AN	0.142
IC15	AN	0.147
IC16	AN	0.106
IC18	AN	NA
IC19	AN	NA
IC21	AN	0.375
IC22	AN	NA
IC23	AN	NA
IC25	AN	NA
IC26	AN	NA
IC28	AN	NA
IC32	AN	NA
IC33	AN	NA
IC34	AN	NA
IC35	AN	NA
IC36	AN	NA
IC37	AN	0.525
IC38	AN	NA
IC41	AN	NA
IC44	AN	NA
IC47	AN	NA
IC48	AN	NA
IC50	AN	NA
IC51	AN	NA
IC56	AN	NA
IC58	AN	NA
IC59	AN	NA
IC1	DMN	NA
IC2	DMN	NA
IC3	DMN	NA
IC4	DMN	NA
IC5	DMN	0.112
IC6	DMN	NA
IC7	DMN	NA
IC9	DMN	NA
IC10	DMN	NA
IC12	DMN	NA
IC15	DMN	NA
IC16	DMN	NA
IC18	DMN	NA
IC19	DMN	0.108
IC21	DMN	NA
IC22	DMN	0.163
IC23	DMN	NA
IC25	DMN	0.48
IC26	DMN	NA
IC28	DMN	NA
IC32	DMN	NA
IC33	DMN	NA
IC34	DMN	NA
IC35	DMN	NA
IC36	DMN	0.162
IC37	DMN	NA
IC38	DMN	NA
IC41	DMN	NA
IC44	DMN	0.452
IC47	DMN	NA
IC48	DMN	NA
IC50	DMN	NA
IC51	DMN	NA
IC56	DMN	NA
IC58	DMN	0.232
IC59	DMN	0.218
IC1	CN	NA
IC2	CN	0.191
IC3	CN	NA
IC4	CN	NA
IC5	CN	NA
IC6	CN	0.321
IC7	CN	NA
IC9	CN	NA
IC10	CN	0.177
IC12	CN	NA
IC15	CN	NA
IC16	CN	NA
IC18	CN	0.324
IC19	CN	NA
IC21	CN	NA
IC22	CN	NA
IC23	CN	NA
IC25	CN	0.219
IC26	CN	0.142
IC28	CN	0.122
IC32	CN	NA
IC33	CN	NA
IC34	CN	NA
IC35	CN	NA
IC36	CN	NA
IC37	CN	NA
IC38	CN	NA
IC41	CN	0.164
IC44	CN	NA
IC47	CN	NA
IC48	CN	0.408
IC50	CN	NA
IC51	CN	NA
IC56	CN	0.119
IC58	CN	NA
IC59	CN	NA
IC1	SMN	NA
IC2	SMN	NA
IC3	SMN	NA
IC4	SMN	NA
IC5	SMN	NA
IC6	SMN	0.441
IC7	SMN	NA
IC9	SMN	NA
IC10	SMN	0.29
IC12	SMN	0.35
IC15	SMN	NA
IC16	SMN	NA
IC18	SMN	0.434
IC19	SMN	NA
IC21	SMN	NA
IC22	SMN	NA
IC23	SMN	0.233
IC25	SMN	NA
IC26	SMN	NA
IC28	SMN	NA
IC32	SMN	NA
IC33	SMN	NA
IC34	SMN	NA
IC35	SMN	NA
IC36	SMN	NA
IC37	SMN	NA
IC38	SMN	0.102
IC41	SMN	NA
IC44	SMN	NA
IC47	SMN	NA
IC48	SMN	NA
IC50	SMN	NA
IC51	SMN	0.18
IC56	SMN	NA
IC58	SMN	NA
IC59	SMN	NA
IC1	ADT	NA
IC2	ADT	0.151
IC3	ADT	NA
IC4	ADT	NA
IC5	ADT	NA
IC6	ADT	NA
IC7	ADT	0.329
IC9	ADT	0.453
IC10	ADT	0.157
IC12	ADT	NA
IC15	ADT	NA
IC16	ADT	0.109
IC18	ADT	NA
IC19	ADT	NA
IC21	ADT	NA
IC22	ADT	NA
IC23	ADT	0.224
IC25	ADT	NA
IC26	ADT	NA
IC28	ADT	NA
IC32	ADT	NA
IC33	ADT	NA
IC34	ADT	NA
IC35	ADT	NA
IC36	ADT	NA
IC37	ADT	NA
IC38	ADT	NA
IC41	ADT	0.398
IC44	ADT	NA
IC47	ADT	0.207
IC48	ADT	NA
IC50	ADT	NA
IC51	ADT	NA
IC56	ADT	NA
IC58	ADT	NA
IC59	ADT	NA
IC1	ECN	NA
IC2	ECN	0.129
IC3	ECN	NA
IC4	ECN	NA
IC5	ECN	NA
IC6	ECN	NA
IC7	ECN	NA
IC9	ECN	NA
IC10	ECN	NA
IC12	ECN	0.218
IC15	ECN	NA
IC16	ECN	NA
IC18	ECN	NA
IC19	ECN	NA
IC21	ECN	NA
IC22	ECN	NA
IC23	ECN	0.245
IC25	ECN	NA
IC26	ECN	0.102
IC28	ECN	0.299
IC32	ECN	NA
IC33	ECN	NA
IC34	ECN	NA
IC35	ECN	NA
IC36	ECN	NA
IC37	ECN	0.261
IC38	ECN	NA
IC41	ECN	0.268
IC44	ECN	NA
IC47	ECN	0.251
IC48	ECN	NA
IC50	ECN	NA
IC51	ECN	NA
IC56	ECN	NA
IC58	ECN	NA
IC59	ECN	NA
IC1	LFPN	NA
IC2	LFPN	0.135
IC3	LFPN	NA
IC4	LFPN	NA
IC5	LFPN	NA
IC6	LFPN	NA
IC7	LFPN	NA
IC9	LFPN	NA
IC10	LFPN	NA
IC12	LFPN	NA
IC15	LFPN	0.186
IC16	LFPN	NA
IC18	LFPN	NA
IC19	LFPN	NA
IC21	LFPN	NA
IC22	LFPN	NA
IC23	LFPN	NA
IC25	LFPN	0.148
IC26	LFPN	0.1
IC28	LFPN	0.671
IC32	LFPN	NA
IC33	LFPN	NA
IC34	LFPN	NA
IC35	LFPN	NA
IC36	LFPN	NA
IC37	LFPN	NA
IC38	LFPN	NA
IC41	LFPN	0.295
IC44	LFPN	NA
IC47	LFPN	NA
IC48	LFPN	NA
IC50	LFPN	0.281
IC51	LFPN	NA
IC56	LFPN	NA
IC58	LFPN	NA
IC59	LFPN	NA
